# Supplementary material for: Combined administration of catalpol, puerarin, gastrodin, and borneol modulates the Tlr4/Myd88/NF-κB signaling pathway and alleviates microglia inflammation in Alzheimer’s disease
Source: Front Pharmacol. 2024 Oct 31;15:1492237. doi: 10.3389/fphar.2024.1492237 (PMC11560463; doi:10.3389/fphar.2024.1492237)
Supplement: Supplementary file 5 [file Table6.XLSX]

## Sheet: GO
ONTOLOGY	ID	Description	GeneRatio	BgRatio	pvalue	p.adjust	qvalue	geneID	Count
BP	GO:0070371	ERK1 and ERK2 cascade	0.3125	363/17668	1.29097e-05	0.0122159	0.00719989	Ccl5/Ccr3/Nod2/Ramp3/Ros1	5
BP	GO:0031670	cellular response to nutrient	0.1875	76/17668	4.11432e-05	0.0122159	0.00719989	Ccl5/Cyp11b2/Phex	3
BP	GO:2000109	regulation of macrophage apoptotic process	0.125	11/17668	4.2088e-05	0.0122159	0.00719989	Ccl5/Nod2	2
BP	GO:0071888	macrophage apoptotic process	0.125	12/17668	5.04789e-05	0.0122159	0.00719989	Ccl5/Nod2	2
BP	GO:0002551	mast cell chemotaxis	0.125	14/17668	6.95262e-05	0.0134603	0.00793331	Ccl5/Ccr3	2
BP	GO:0097531	mast cell migration	0.125	17/17668	0.000103743	0.015619	0.00920565	Ccl5/Ccr3	2
BP	GO:0071374	cellular response to parathyroid hormone stimulus	0.125	19/17668	0.000130304	0.015619	0.00920565	Phex/Wnt10b	2
BP	GO:0048245	eosinophil chemotaxis	0.125	20/17668	0.000144705	0.015619	0.00920565	Ccl5/Ccr3	2
BP	GO:0071621	granulocyte chemotaxis	0.1875	123/17668	0.000172569	0.015619	0.00920565	Ccl5/Ccr3/Nod2	3
BP	GO:0007584	response to nutrient	0.25	337/17668	0.000197377	0.015619	0.00920565	Ccl5/Cyp11b2/Nod2/Phex	4
BP	GO:0070372	regulation of ERK1 and ERK2 cascade	0.25	338/17668	0.000199631	0.015619	0.00920565	Ccl5/Nod2/Ramp3/Ros1	4
BP	GO:0033033	negative regulation of myeloid cell apoptotic process	0.125	24/17668	0.00020976	0.015619	0.00920565	Ccl5/Nod2	2
BP	GO:0072677	eosinophil migration	0.125	24/17668	0.00020976	0.015619	0.00920565	Ccl5/Ccr3	2
BP	GO:0071107	response to parathyroid hormone	0.125	26/17668	0.000246739	0.0170602	0.0100551	Phex/Wnt10b	2
BP	GO:0010971	positive regulation of G2/M transition of mitotic cell cycle	0.125	28/17668	0.000286673	0.0179835	0.0105992	Cdk1/Wnt10b	2
BP	GO:0006925	inflammatory cell apoptotic process	0.125	29/17668	0.000307746	0.0179835	0.0105992	Ccl5/Nod2	2
BP	GO:0097530	granulocyte migration	0.1875	151/17668	0.000315825	0.0179835	0.0105992	Ccl5/Ccr3/Nod2	3
BP	GO:1902751	positive regulation of cell cycle G2/M phase transition	0.125	31/17668	0.000352096	0.0189349	0.01116	Cdk1/Wnt10b	2
BP	GO:0033032	regulation of myeloid cell apoptotic process	2/16	40/17668	0.000587812	0.0289056	0.0170366	Ccl5/Nod2	2
BP	GO:0001659	temperature homeostasis	0.1875	192/17668	0.000637437	0.0289056	0.0170366	Ccl5/Nod2/Wnt10b	3
BP	GO:0050678	regulation of epithelial cell proliferation	0.25	459/17668	0.000638296	0.0289056	0.0170366	Ccl5/Ccr3/Nod2/Wnt10b	4
BP	GO:0002706	regulation of lymphocyte mediated immunity	0.1875	194/17668	0.000656945	0.0289056	0.0170366	Clec12b/Nod2/Pvr	3
BP	GO:0033028	myeloid cell apoptotic process	0.125	47/17668	0.000811642	0.0341415	0.0201225	Ccl5/Nod2	2
BP	GO:0009651	response to salt stress	0.125	48/17668	0.000846483	0.0341415	0.0201225	Ccl5/Cyp11b2	2
BP	GO:0071295	cellular response to vitamin	0.125	49/17668	0.000882038	0.0341525	0.020129	Ccl5/Phex	2
BP	GO:0042269	regulation of natural killer cell mediated cytotoxicity	0.125	53/17668	0.00103136	0.0366256	0.0215866	Clec12b/Pvr	2
BP	GO:0030595	leukocyte chemotaxis	0.1875	228/17668	0.00104899	0.0366256	0.0215866	Ccl5/Ccr3/Nod2	3
BP	GO:0097529	myeloid leukocyte migration	0.1875	235/17668	0.00114462	0.0366256	0.0215866	Ccl5/Ccr3/Nod2	3
BP	GO:0002715	regulation of natural killer cell mediated immunity	0.125	56/17668	0.00115079	0.0366256	0.0215866	Clec12b/Pvr	2
BP	GO:0071622	regulation of granulocyte chemotaxis	0.125	56/17668	0.00115079	0.0366256	0.0215866	Ccl5/Nod2	2
BP	GO:0070374	positive regulation of ERK1 and ERK2 cascade	0.1875	237/17668	0.00117293	0.0366256	0.0215866	Ccl5/Nod2/Ramp3	3
BP	GO:0002707	negative regulation of lymphocyte mediated immunity	0.125	60/17668	0.00131987	0.0396615	0.023376	Clec12b/Nod2	2
BP	GO:0050679	positive regulation of epithelial cell proliferation	0.1875	249/17668	0.0013521	0.0396615	0.023376	Ccl5/Ccr3/Nod2	3
BP	GO:1902075	cellular response to salt	0.1875	260/17668	0.00153077	0.043582	0.0256866	Ccl5/Cyp11b2/Wnt10b	3
BP	GO:0002703	regulation of leukocyte mediated immunity	0.1875	265/17668	0.00161667	0.0447126	0.026353	Clec12b/Nod2/Pvr	3
BP	GO:0042267	natural killer cell mediated cytotoxicity	0.125	71/17668	0.00184232	0.0495379	0.029197	Clec12b/Pvr	2
BP	GO:0002704	negative regulation of leukocyte mediated immunity	0.125	73/17668	0.00194628	0.0496233	0.0292473	Clec12b/Nod2	2
BP	GO:0002228	natural killer cell mediated immunity	0.125	74/17668	0.00199929	0.0496233	0.0292473	Clec12b/Pvr	2
BP	GO:2000107	negative regulation of leukocyte apoptotic process	0.125	74/17668	0.00199929	0.0496233	0.0292473	Ccl5/Nod2	2
MF	GO:0030547	signaling receptor inhibitor activity	0.133333	28/16333	0.000293504	0.0293504	0.0154476	Ccl5/Clec12b	2

## Sheet: KEGG
category	subcategory	ID	Description	GeneRatio	BgRatio	pvalue	p.adjust	qvalue	geneID	Count
Environmental Information Processing	Signaling molecules and interaction	rno04061	Viral protein interaction with cytokine and cytokine receptor	0.222222	84/10045	0.00239464	0.0807707	0.0652493	81780/117027	2
Environmental Information Processing	Signal transduction	rno04668	TNF signaling pathway	0.222222	119/10045	0.004745	0.0807707	0.0652493	81780/291912	2
Cellular Processes	Cell growth and death	rno04110	Cell cycle	0.222222	159/10045	0.00833241	0.0807707	0.0652493	54237/316273	2
Human Diseases	Endocrine and metabolic disease	rno04934	Cushing syndrome	0.222222	160/10045	0.00843395	0.0807707	0.0652493	24294/315294	2
Organismal Systems	Immune system	rno04062	Chemokine signaling pathway	0.222222	182/10045	0.0108097	0.0807707	0.0652493	81780/117027	2
Organismal Systems	Immune system	rno04620	Toll-like receptor signaling pathway	0.222222	103/10045	0.0886227	0.178051	0.143835	81780	2
Human Diseases	Cancer: overview	rno05203	Viral carcinogenesis	0.222222	219/10045	0.0153983	0.0945893	0.0764124	117027/54237	2
Human Diseases	Infectious disease: viral	rno05163	Human cytomegalovirus infection	0.222222	258/10045	0.0210002	0.112349	0.0907591	81780/117027	2
Environmental Information Processing	Signaling molecules and interaction	rno04060	Cytokine-cytokine receptor interaction	0.222222	274/10045	0.0235149	0.112349	0.0907591	81780/117027	2
Genetic Information Processing	Replication and repair	rno03030	DNA replication	0.111111	37/10045	0.0326794	0.140521	0.113518	316273	1
Human Diseases	Immune disease	rno05321	Inflammatory bowel disease	0.111111	61/10045	0.0533659	0.178051	0.143835	291912	1
Human Diseases	Cancer: specific types	rno05217	Basal cell carcinoma	0.111111	64/10045	0.0559238	0.178051	0.143835	315294	1
Organismal Systems	Endocrine system	rno04927	Cortisol synthesis and secretion	0.111111	70/10045	0.0610213	0.178051	0.143835	24294	1
Cellular Processes	Cell growth and death	rno04115	p53 signaling pathway	0.111111	81/10045	0.0703032	0.178051	0.143835	54237	1
Organismal Systems	Immune system	rno04623	Cytosolic DNA-sensing pathway	0.111111	81/10045	0.0703032	0.178051	0.143835	81780	1
Cellular Processes	Cellular community - eukaryotes	rno04540	Gap junction	0.111111	87/10045	0.0753316	0.178051	0.143835	54237	1
Human Diseases	Immune disease	rno05323	Rheumatoid arthritis	0.111111	87/10045	0.0753316	0.178051	0.143835	81780	1
Organismal Systems	Endocrine system	rno04914	Progesterone-mediated oocyte maturation	0.111111	92/10045	0.0795034	0.178051	0.143835	54237	1
Metabolism	Lipid metabolism	rno00140	Steroid hormone biosynthesis	0.111111	97/10045	0.0836585	0.178051	0.143835	24294	1
Organismal Systems	Endocrine system	rno04916	Melanogenesis	0.111111	99/10045	0.0853159	0.178051	0.143835	315294	1
Organismal Systems	Immune system	rno04621	NOD-like receptor signaling pathway	0.111111	186/10045	0.0112703	0.0807707	0.0652493	81780/291912	1
Human Diseases	Infectious disease: parasitic	rno05142	Chagas disease	0.111111	106/10045	0.0910957	0.178051	0.143835	81780	1
Cellular Processes	Cell growth and death	rno04114	Oocyte meiosis	0.111111	119/10045	0.101744	0.190216	0.153663	54237	1
Organismal Systems	Circulatory system	rno04270	Vascular smooth muscle contraction	0.111111	140/10045	0.11871	0.193126	0.156013	56820	1
Cellular Processes	Cellular community - eukaryotes	rno04550	Signaling pathways regulating pluripotency of stem cells	0.111111	143/10045	0.12111	0.193126	0.156013	315294	1
Human Diseases	Cancer: specific types	rno05224	Breast cancer	0.111111	151/10045	0.127483	0.193126	0.156013	315294	1
Human Diseases	Cancer: specific types	rno05226	Gastric cancer	0.111111	154/10045	0.129862	0.193126	0.156013	315294	1
Environmental Information Processing	Signal transduction	rno04390	Hippo signaling pathway	0.111111	159/10045	0.133814	0.193126	0.156013	315294	1
Environmental Information Processing	Signal transduction	rno04150	mTOR signaling pathway	0.111111	161/10045	0.135391	0.193126	0.156013	315294	1
Environmental Information Processing	Signal transduction	rno04310	Wnt signaling pathway	0.111111	173/10045	0.144796	0.193126	0.156013	315294	1
Environmental Information Processing	Signaling molecules and interaction	rno04514	Cell adhesion molecules	0.111111	178/10045	0.148688	0.193126	0.156013	25066	1
Human Diseases	Cancer: specific types	rno05225	Hepatocellular carcinoma	0.111111	183/10045	0.152565	0.193126	0.156013	315294	1
Cellular Processes	Cell growth and death	rno04218	Cellular senescence	0.111111	185/10045	0.154111	0.193126	0.156013	54237	1
Human Diseases	Infectious disease: viral	rno05164	Influenza A	0.111111	185/10045	0.154111	0.193126	0.156013	81780	1
Human Diseases	Infectious disease: bacterial	rno05152	Tuberculosis	0.111111	189/10045	0.157195	0.193126	0.156013	291912	1
Human Diseases	Cancer: overview	rno05205	Proteoglycans in cancer	0.111111	206/10045	0.170194	0.203287	0.164222	315294	1
Human Diseases	Cardiovascular disease	rno05417	Lipid and atherosclerosis	0.111111	223/10045	0.183014	0.208788	0.168666	81780	1
Human Diseases	Infectious disease: viral	rno05167	Kaposi sarcoma-associated herpesvirus infection	0.111111	225/10045	0.184511	0.208788	0.168666	117027	1
Human Diseases	Infectious disease: viral	rno05170	Human immunodeficiency virus 1 infection	0.111111	278/10045	0.223294	0.246195	0.198885	54237	1
Human Diseases	Neurodegenerative disease	rno05020	Prion disease	0.111111	307/10045	0.243813	0.262099	0.211732	81780	1
Human Diseases	Infectious disease: viral	rno05165	Human papillomavirus infection	0.111111	361/10045	0.280741	0.294435	0.237855	315294	1
Human Diseases	Infectious disease: viral	rno05168	Herpes simplex virus 1 infection	0.111111	425/10045	0.322425	0.328111	0.265059	81780	1
Human Diseases	Neurodegenerative disease	rno05010	Alzheimer disease	0.111111	434/10045	0.328111	0.328111	0.265059	315294	1
