# Supplementary material for: Combined administration of catalpol, puerarin, gastrodin, and borneol modulates the Tlr4/Myd88/NF-κB signaling pathway and alleviates microglia inflammation in Alzheimer’s disease
Source: Front Pharmacol. 2024 Oct 31;15:1492237. doi: 10.3389/fphar.2024.1492237 (PMC11560463; doi:10.3389/fphar.2024.1492237)
Supplement: Supplementary file 7 [file Table4.XLSX]

## Sheet: Merged_data
Gene_ID	Gene_0me	Sham1	Sham2	Sham3	Sham4	Model1	Model2	Model3	Model4	CPGB1	CPGB2	CPGB3	CPGB4
ENSRNOG00000018735	Cd74	16	26	27	23	111	393	470	462	89	419	204	195
ENSRNOG00000032844	RT1-Da	5	10	7	6	50	145	137	117	35	116	67	56
ENSRNOG00000046834	C3	127	189	128	152	266	490	685	709	278	625	564	756
ENSRNOG00000032708	RT1-Bb	6	9	5	1	29	43	45	44	17	47	28	34
ENSRNOG00000000451	RT1-Ba	0	2	8	0	28	77	31	81	17	49	16	40
ENSRNOG00000007457	Serping1	48	35	46	57	135	232	162	92	63	131	104	143
ENSRNOG00000056457	Gpd1	1153	1362	1065	1364	900	811	794	756	857	1591	1648	2496
ENSRNOG00000033215	RT1-Db1	7	1	6	0	12	53	49	64	17	40	20	22
ENSRNOG00000017941	Optn	449	476	438	436	932	969	856	503	863	480	422	1071
ENSRNOG00000000542	D0h8	39	90	69	86	273	190	118	176	89	183	69	118
ENSRNOG00000013140	Pdzd2	994	1003	1006	1001	909	688	634	490	1304	1192	1027	1259
ENSRNOG00000024000	Cd22	4	5	1	4	23	20	11	28	12	13	25	10
ENSRNOG00000031540	LOC100362384	259	276	228	272	397	375	413	383	342	319	329	364
ENSRNOG00000026306	Clec5a	2	0	0	3	7	11	20	12	11	11	2	7
ENSRNOG00000018969	Gpatch4	212	231	243	244	179	152	126	149	221	250	255	342
ENSRNOG00000037113	Slfn2	16	23	36	37	75	84	59	56	61	44	47	193
ENSRNOG00000000811	Pkib	47	47	36	50	28	21	10	15	37	47	52	33
ENSRNOG00000011815	Sgk1	2097	2186	1795	955	1062	689	964	1047	749	976	1624	2411
ENSRNOG00000045967	AABR07064061.1	475	467	382	440	417	256	286	233	338	267	579	312
ENSRNOG00000000704	Cmklr1	12	17	20	20	41	73	41	33	20	65	32	30
ENSRNOG00000000655	Ptprc	55	58	67	41	91	124	115	111	80	127	115	91
ENSRNOG00000014125	Evi2b	7	4	7	6	18	17	35	17	8	17	23	17
ENSRNOG00000037886	AABR07019412.1	160	123	123	186	225	229	244	345	182	175	212	285
ENSRNOG00000053037	AABR07024139.1	416	453	418	493	374	302	263	343	443	338	437	462
ENSRNOG00000009912	Fgr	6	14	0	13	35	36	35	23	17	25	26	40
ENSRNOG00000013220	Hmha1	58	50	47	81	110	106	103	110	55	90	108	113
ENSRNOG00000025184	Prss35	132	91	79	111	201	212	139	174	118	135	224	203
ENSRNOG00000007830	Apold1	115	748	97	77	89	54	44	37	58	81	135	230
ENSRNOG00000024114	Zdbf2	1392	1368	1352	1434	1411	949	857	955	1487	1074	1359	1264
ENSRNOG00000056135	Tsc22d3	600	569	665	583	497	471	438	435	581	448	600	812
ENSRNOG00000006867	Etv1	2357	2139	2462	2577	2202	1819	1820	1186	2765	2104	1868	1763
ENSRNOG00000012843	Aspg	7	2	11	10	33	41	22	13	15	12	6	18
ENSRNOG00000049334	Atp2c2	6	9	5	5	0	0	1	1	2	4	2	2
ENSRNOG00000002948	Abcc3	11	24	19	15	35	45	48	38	20	38	25	38
ENSRNOG00000003401	AABR07029195.1	46	41	44	53	117	50	116	105	60	206	39	135
ENSRNOG00000006932	Dock2	38	34	18	37	52	103	75	63	62	63	66	67
ENSRNOG00000008816	Gpnmb	98	133	111	101	172	212	196	155	126	179	178	172
ENSRNOG00000009565	Pdk4	114	116	121	59	61	63	44	34	67	50	58	99
ENSRNOG00000012238	Clec3a	5	0	9	12	0	0	0	0	0	5	4	0
ENSRNOG00000016753	Slc14a1	465	380	520	589	708	679	706	637	601	621	628	686
ENSRNOG00000057509	AABR07019663.1	18	13	13	15	47	35	27	31	24	20	5	23
ENSRNOG00000017693	Slc2a5	59	44	51	44	109	93	95	68	58	47	77	142
ENSRNOG00000003977	Dusp1	235	706	182	187	195	118	105	112	147	144	185	341
ENSRNOG00000002217	Plac8	0	0	0	0	1	9	4	6	5	1	0	12
ENSRNOG00000003463	Srebf1	718	658	764	707	1002	1081	918	839	1006	899	844	1306
ENSRNOG00000007387	Per1	760	740	746	770	800	492	458	489	758	577	760	1066
ENSRNOG00000031743	Gbp2	23	30	35	22	43	78	58	68	39	93	64	232
ENSRNOG00000036743	LOC691519	1	0	0	0	7	5	3	5	3	6	1	4
ENSRNOG00000047571	RGD1563231	0	0	0	0	0	0	0	85	0	0	0	0
ENSRNOG00000016552	Hmgcs1	3569	3838	3310	3330	3029	2583	2568	2819	3019	2939	3036	3322
ENSRNOG00000025115	Exph5	207	246	238	149	133	84	100	158	185	156	212	124
ENSRNOG00000030118	Msn	254	271	207	289	397	431	365	294	286	367	319	467
ENSRNOG00000002045	Anxa3	245	277	280	276	364	415	501	327	378	360	420	598
ENSRNOG00000008947	Cpz	6	2	0	5	31	31	8	7	16	11	7	13
ENSRNOG00000020247	Cnih2	1437	1542	1197	1938	1975	2006	2359	2903	1590	1788	1780	2787
ENSRNOG00000042376	AABR07031734.2	269	218	223	298	319	378	383	415	294	377	310	497
ENSRNOG00000057078	Ddit4	530	550	501	512	515	342	382	345	394	369	474	787
ENSRNOG00000024277	Card11	1	12	16	24	41	34	67	39	19	43	70	71
ENSRNOG00000050697	Ctsz	72	76	91	95	132	152	183	107	129	125	130	196
ENSRNOG00000002919	Gfap	7643	4555	4885	9567	9814	12696	10938	8802	7231	10712	11995	12574
ENSRNOG00000001860	Ccdc116	3	2	3	3	10	10	9	15	10	5	16	0
ENSRNOG00000006736	Ccr3	8	3	15	9	2	2	0	1	12	6	0	11
ENSRNOG00000013190	R0set2	102	89	99	98	195	183	191	96	151	160	134	204
ENSRNOG00000017198	Hif3a	58	44	61	45	31	15	13	34	93	53	48	103
ENSRNOG00000022884	Cd84	39	27	36	28	55	56	75	73	52	49	67	65
ENSRNOG00000054954	Lilrb3	0	0	0	1	5	8	8	1	16	0	2	0
ENSRNOG00000015894	Dock8	106	135	119	135	187	214	242	148	120	199	175	260
ENSRNOG00000021855	Kcp	31	36	8	72	38	107	163	210	4	65	33	147
ENSRNOG00000006314	Zbp1	0	0	2	0	3	4	10	9	2	2	0	25
ENSRNOG00000020182	Mvp	119	104	163	143	223	266	220	152	202	187	178	281
ENSRNOG00000054889	Wdr72	0	2	0	2	4	9	9	7	4	2	5	3
ENSRNOG00000052085	AABR07049688.1	4	3	6	2	0	0	0	0	1	1	4	1
ENSRNOG00000042197	AABR07065792.1	0	0	0	0	0	0	0	61	0	0	0	0
ENSRNOG00000014797	Tmbim1	163	181	166	190	268	274	258	204	169	192	267	357
ENSRNOG00000010967	Cdc37l1	967	1000	1110	977	930	835	766	708	764	855	926	1244
ENSRNOG00000027724	Plekhf1	89	74	67	56	43	33	44	40	37	46	80	104
ENSRNOG00000047321	Hba2	262	300	235	311	386	382	357	524	391	200	303	159
ENSRNOG00000018509	Cx3cr1	172	183	191	203	297	260	333	211	196	229	217	246
ENSRNOG00000018126	Abca1	1532	1576	1428	1468	1952	2197	2219	1680	1855	1736	1983	2770
ENSRNOG00000000521	Cdkn1a	103	88	99	70	47	61	30	57	52	80	86	114
ENSRNOG00000007266	RGD1311251	1	0	3	0	5	11	5	8	8	0	8	10
ENSRNOG00000016545	Ift140	785	793	1032	1099	662	840	684	494	648	582	637	1067
ENSRNOG00000021201	Txnip	415	425	433	517	645	780	604	469	439	570	481	549
ENSRNOG00000053929	R0seP_nuc	1759	1522	1553	1466	2322	2307	1681	2366	2488	2152	1872	1888
ENSRNOG00000013851	Spry4	209	234	175	293	211	118	130	146	171	167	156	191
ENSRNOG00000017976	Slco2b1	267	293	245	308	443	424	400	291	284	274	292	400
ENSRNOG00000025209	Plxnd1	225	240	277	441	441	457	455	404	399	342	256	497
ENSRNOG00000061379	C7	6	13	28	18	59	56	36	25	13	31	9	31
ENSRNOG00000018454	Apoe	14040	12610	13242	14213	19584	18356	16721	14232	20058	13399	15057	19732
ENSRNOG00000007970	Plxnc1	615	635	746	521	575	517	399	385	713	459	600	606
ENSRNOG00000029662	Wdfy4	47	40	39	37	68	74	90	60	43	62	87	107
ENSRNOG00000000552	Col13a1	1	0	1	2	14	4	13	2	6	16	5	9
ENSRNOG00000003553	Efemp1	92	54	83	77	131	139	148	96	107	89	119	145
ENSRNOG00000008668	Vsig8	0	0	0	0	10	0	2	9	0	0	0	0
ENSRNOG00000012630	Rhoc	49	118	75	79	159	134	127	145	95	114	135	167
ENSRNOG00000013102	Entpd2	220	252	296	323	453	355	389	320	404	284	403	445
ENSRNOG00000016767	Ggps1	524	508	517	516	417	502	316	300	540	368	378	542
ENSRNOG00000017156	Ankle1	0	0	0	0	1	2	6	7	0	0	0	4
ENSRNOG00000019584	Dlk1	45	41	53	6	11	9	16	5	63	0	21	40
ENSRNOG00000020884	Cd6	5	3	3	14	14	21	18	26	18	35	22	4
ENSRNOG00000022804	Foxp4	310	288	332	338	512	417	362	414	485	350	395	432
ENSRNOG00000026807	LOC362863	24	26	46	40	86	70	71	42	32	52	40	74
ENSRNOG00000029042	Mt-nd6	5253	4765	4246	4516	4435	4122	3383	3064	3841	4361	4021	5041
ENSRNOG00000030478	AY172581.9	171	179	132	85	97	84	91	55	155	81	102	89
ENSRNOG00000031930	Bin2	56	52	54	53	97	93	85	74	69	79	82	75
ENSRNOG00000039017	0a50	52	55	100	37	114	120	110	135	49	24	150	122
ENSRNOG00000052209	AABR07053134.1	0	0	0	0	3	6	11	0	10	2	1	0
ENSRNOG00000056808	AABR07031184.1	2	2	2	1	2	3	3	102	2	2	2	2
ENSRNOG00000059957	AABR07021734.2	116	94	133	148	78	51	99	65	127	73	101	94
ENSRNOG00000015262	Slc34a1	0	0	0	0	2	5	1	8	3	2	0	10
ENSRNOG00000015354	Aox1	149	139	180	168	300	429	209	163	165	185	290	226
ENSRNOG00000003569	Gabra6	1	0	0	0	3	3	5	6	0	6	9	11
ENSRNOG00000047724	LOC690082	2	5	8	16	0	1	1	2	6	3	2	9
ENSRNOG00000023803	Cmya5	115	121	136	97	229	155	145	242	198	166	158	145
ENSRNOG00000006749	Tmtc3	485	428	392	431	400	337	346	263	339	414	433	429
ENSRNOG00000019675	Pycard	0	3	2	4	10	11	13	5	2	11	9	17
ENSRNOG00000033110	Svep1	732	357	499	973	515	382	213	391	463	666	901	600
ENSRNOG00000031599	Sh2d1b	7	0	5	11	17	26	12	22	9	11	4	40
ENSRNOG00000005166	Nhlh1	156	27	121	240	74	40	19	59	74	120	112	94
ENSRNOG00000004048	Lrrk2	957	888	1024	1185	1015	811	735	712	1096	935	994	1231
ENSRNOG00000026616	Ndufb2	166	196	208	199	165	147	128	121	185	145	182	166
ENSRNOG00000013176	Far1	1311	1175	1142	1263	1081	990	714	1024	883	1028	1204	1363
ENSRNOG00000022386	Opalin	955	985	787	902	1066	1315	1279	1236	573	1163	1116	1263
ENSRNOG00000010635	Igfbp4	336	128	271	535	199	195	176	114	325	345	267	185
ENSRNOG00000032913	Rasl2-9	0	1	1	2	5	10	5	5	5	2	7	3
ENSRNOG00000000396	Ddx50	477	484	507	460	467	386	338	342	409	384	427	462
ENSRNOG00000016460	Clu	5974	5647	5301	6714	8542	7566	7503	6207	6927	6254	6497	8531
ENSRNOG00000019120	Hmgcs2	185	151	194	220	120	158	84	130	265	130	329	150
ENSRNOG00000054418	AABR07005779.2	817	648	911	634	614	660	536	403	748	570	634	818
ENSRNOG00000032297	Msmo1	1033	1058	1059	1203	967	804	848	920	1039	1018	940	1129
ENSRNOG00000006108	Gngt2	2	0	0	0	4	6	5	4	2	2	6	6
ENSRNOG00000019009	Arrdc2	200	185	183	253	174	130	148	145	109	193	229	310
ENSRNOG00000020630	Il9r	0	4	1	0	18	0	13	22	15	21	0	19
ENSRNOG00000025589	Jph4	1889	1884	1872	2302	2685	2432	2345	2510	2390	1968	2237	3301
ENSRNOG00000000569	MGC112715	122	165	149	210	250	274	224	200	231	179	187	288
ENSRNOG00000013970	Cdt1	2	2	0	1	5	14	4	7	9	4	10	5
ENSRNOG00000058531	SNORD115	145	119	70	42	52	50	43	38	59	50	63	62
ENSRNOG00000001785	Etv5	831	983	905	1328	830	727	777	789	1020	866	1056	1097
ENSRNOG00000017933	Ccdc3	8	9	8	7	16	30	15	19	19	19	17	11
ENSRNOG00000000172	Sqrdl	32	33	33	48	61	63	69	58	56	51	60	40
ENSRNOG00000052407	Btk	13	7	8	4	21	17	29	18	11	5	23	11
ENSRNOG00000031136	Ntng1	508	485	622	506	492	407	418	249	611	454	382	423
ENSRNOG00000018693	Asgr1	2	0	1	1	11	5	7	3	5	7	0	0
ENSRNOG00000021161	Fermt3	56	29	41	37	70	61	91	77	52	49	63	63
ENSRNOG00000009385	Pik3cg	76	131	96	124	167	207	183	128	147	175	176	217
ENSRNOG00000023428	Pik3r5	19	16	16	15	27	50	31	32	29	26	15	46
ENSRNOG00000018461	Pdgfrb	430	403	397	413	574	555	534	462	569	534	410	603
ENSRNOG00000038722	Tlr10	0	2	0	10	21	12	12	11	12	29	7	6
ENSRNOG00000060635	AABR07052897.3	39	27	66	47	29	21	8	23	44	35	28	45
ENSRNOG00000008336	Tnfrsf11b	46	77	46	71	123	154	102	64	135	117	112	118
ENSRNOG00000001189	Sik1	303	456	271	305	328	235	186	156	335	198	228	292
ENSRNOG00000026653	Hcar2	3	3	4	5	4	24	12	16	10	14	8	29
ENSRNOG00000060054	Doc2b	260	271	281	351	354	377	407	578	429	274	305	528
ENSRNOG00000051264	Dlx6as	171	196	242	170	150	121	159	107	158	157	140	210
ENSRNOG00000013953	Ntrk1	24	37	20	36	35	52	64	129	2	98	54	60
ENSRNOG00000001928	Il1rap	689	538	576	805	643	491	439	472	511	616	799	757
ENSRNOG00000002192	Rell1	87	57	44	102	137	141	106	108	72	110	117	52
ENSRNOG00000015701	Rreb1	650	578	514	623	606	472	325	408	606	586	762	849
ENSRNOG00000020679	Icam1	17	10	26	30	46	58	48	27	23	46	38	55
ENSRNOG00000014865	LOC679576	10	8	11	18	29	21	27	23	24	15	28	15
ENSRNOG00000009267	B3gnt2	243	292	254	271	254	176	205	172	209	225	189	362
ENSRNOG00000055000	Zkscan3	363	222	280	318	250	222	215	187	238	325	260	364
ENSRNOG00000001251	Grifin	8	4	2	2	37	11	4	18	25	29	25	29
ENSRNOG00000020393	Rhog	222	221	130	154	311	270	271	240	176	168	248	360
ENSRNOG00000001707	Vwa5b2	597	568	537	660	797	671	749	834	635	507	700	865
ENSRNOG00000007310	Klrb1b	0	1	0	0	6	1	4	5	4	1	3	1
ENSRNOG00000012575	Fat2	6	0	3	5	0	0	0	0	4	2	0	0
ENSRNOG00000012749	C1qb	141	149	160	155	252	198	236	170	226	175	252	366
ENSRNOG00000001368	Rph3a	1611	1336	1442	1955	1681	1123	1106	1127	1680	1713	1574	1664
ENSRNOG00000012658	Pdlim3	31	11	17	13	29	48	47	37	31	53	26	25
ENSRNOG00000048043	F2r	222	202	225	271	349	305	341	250	270	280	224	297
ENSRNOG00000055451	Gcnt4	104	28	53	81	39	26	25	37	37	51	56	77
ENSRNOG00000029886	Hba1	464	534	455	792	700	736	826	878	797	370	484	365
ENSRNOG00000012259	Il22ra2	16	11	11	10	2	9	2	2	5	1	3	7
ENSRNOG00000045952	Ephb4	44	47	47	85	104	98	87	78	100	71	78	106
ENSRNOG00000025142	Mex3b	230	127	167	313	358	416	229	339	253	387	314	363
ENSRNOG00000053260	Lilrb3l	0	0	0	5	8	21	31	0	12	16	11	17
ENSRNOG00000003235	Mgat4b	412	472	473	569	646	564	675	605	606	489	649	863
ENSRNOG00000049537	Rn60_13_0828.1	14	6	15	28	48	41	22	34	20	29	17	31
ENSRNOG00000039204	Pram1	0	0	0	0	0	7	9	1	3	4	5	3
ENSRNOG00000014130	LOC100362620	0	0	0	0	1	2	5	4	0	4	0	5
ENSRNOG00000008465	Tmem176b	212	248	304	299	366	434	460	271	267	268	257	383
ENSRNOG00000023446	Btbd8	665	570	629	592	805	1483	691	751	972	825	807	950
ENSRNOG00000040287	Cyp1b1	57	50	45	74	92	86	67	212	62	140	47	97
ENSRNOG00000057856	AABR07058789.1	0	0	0	0	1	2	4	5	3	1	11	0
ENSRNOG00000019832	Bbs1	282	385	319	361	494	491	425	380	489	352	412	473
ENSRNOG00000050430	Vav1	13	15	15	24	31	35	40	25	17	34	49	31
ENSRNOG00000025420	Cmtm2a	0	0	1	0	0	6	6	6	1	2	0	1
ENSRNOG00000015055	Scg2	4325	3468	3533	3952	3775	3474	2366	2647	4602	3327	5044	3325
ENSRNOG00000013231	Ptafr	90	90	86	99	138	119	153	124	114	107	88	162
ENSRNOG00000013916	Nefm	1627	2249	1896	1996	1883	1429	1609	1373	1393	1687	1918	2159
ENSRNOG00000020300	Lsp1	19	7	4	18	18	41	28	36	19	17	16	53
ENSRNOG00000021285	Celsr1	342	295	353	272	521	522	363	354	526	491	487	476
ENSRNOG00000026136	Tnfaip8	244	129	168	209	146	164	83	86	186	175	201	149
ENSRNOG00000054284	AABR07072639.1	148	11	21	66	23	19	13	19	22	14	21	82
ENSRNOG00000054561	Isg20	1	1	0	3	3	9	7	7	9	13	3	55
ENSRNOG00000032401	RGD1564447	774	495	676	1068	618	573	547	483	643	737	649	838
ENSRNOG00000037563	Cd68	10	17	9	16	38	37	19	20	17	18	32	33
ENSRNOG00000015845	Fam129b	308	370	346	399	582	490	493	344	477	326	377	542
ENSRNOG00000023410	Apol9a	1	3	1	4	24	23	3	2	12	11	13	144
ENSRNOG00000034236	C2cd4a	0	1	0	1	3	2	4	12	0	3	9	3
ENSRNOG00000061159	AABR07056953.1	346	282	348	337	287	297	228	209	337	303	379	325
ENSRNOG00000006549	Fndc9	8	6	4	8	3	1	1	1	7	5	7	4
ENSRNOG00000023334	Parp14	81	90	101	117	165	158	165	100	147	137	108	678
ENSRNOG00000028052	RGD1563620	11	3	9	12	2	5	0	1	5	4	6	11
ENSRNOG00000033906	Zfp667	523	507	522	511	478	468	344	382	433	408	480	546
ENSRNOG00000060137	Gpr173	58	55	54	73	270	212	40	64	71	74	74	91
ENSRNOG00000001360	Stag3	5	3	1	6	0	1	0	0	2	1	1	4
ENSRNOG00000039300	Ahcyl2	2924	2195	2332	2836	2699	2047	1828	1834	2538	2486	3004	3207
ENSRNOG00000025023	Stat6	153	147	133	231	210	207	273	310	114	221	137	298
ENSRNOG00000010557	Smarcd2	458	295	367	461	336	330	245	289	348	376	430	431
ENSRNOG00000018795	Rpl18a	955	967	931	1154	1352	1275	1205	1115	1376	1098	1148	1444
ENSRNOG00000003289	Lap3	501	461	470	535	568	702	700	576	425	574	577	677
ENSRNOG00000005772	Hacd4	2	5	0	4	15	15	3	11	10	12	3	7
ENSRNOG00000009058	Spata21	0	0	0	0	2	0	4	9	0	1	10	8
ENSRNOG00000040303	Cebpzos	28	19	32	29	17	16	14	10	26	20	13	16
ENSRNOG00000054251	Clec7a	0	0	3	0	6	13	0	16	2	9	3	7
ENSRNOG00000014526	Cars2	103	85	101	123	153	148	145	139	131	130	122	142
ENSRNOG00000032446	Recql4	46	30	27	63	15	27	11	25	17	24	33	49
ENSRNOG00000003367	Tmem220	0	0	0	0	1	5	2	3	1	2	1	4
ENSRNOG00000004629	Fkbp3	992	966	812	852	821	673	764	705	760	890	761	1015
ENSRNOG00000014936	Ifitm2	20	5	14	22	42	29	44	21	33	28	30	33
ENSRNOG00000016147	Slc17a6	297	166	247	467	282	186	130	142	328	263	225	94
ENSRNOG00000026985	Phldb1	1139	1402	1243	1558	1767	1868	1547	1564	1187	1603	1574	1977
ENSRNOG00000030106	RGD1564698	0	0	0	0	0	1	26	0	22	27	36	6
ENSRNOG00000031475	Col16a1	373	265	313	487	523	442	573	437	439	447	487	556
ENSRNOG00000038365	Plekha2	518	292	342	503	390	343	193	225	324	461	531	376
ENSRNOG00000049994	Ifi44l	3	5	0	0	8	6	11	8	9	14	11	51
ENSRNOG00000012168	Fbxl3-ps1	126	115	142	113	170	191	171	171	172	165	182	203
ENSRNOG00000017469	Anxa1	14	13	8	8	20	31	18	25	16	20	16	36
ENSRNOG00000028904	Vps9d1	213	284	278	321	458	372	316	327	379	257	299	314
ENSRNOG00000020918	Ccnd1	228	218	202	215	336	301	251	255	332	275	263	349
ENSRNOG00000010906	Ccl5	0	0	0	0	3	2	2	3	2	17	20	5
ENSRNOG00000010188	Satb2	150	173	217	292	356	244	270	340	228	170	108	389
ENSRNOG00000010347	Styk1	5	10	2	7	3	1	0	0	1	0	9	7
ENSRNOG00000012795	Cables1	221	239	332	220	253	171	169	141	345	187	231	262
ENSRNOG00000016491	Fam110d	16	15	10	9	35	35	21	17	19	10	10	13
ENSRNOG00000056947	AABR07025272.1	0	0	0	1	4	4	5	1	1	0	0	43
ENSRNOG00000016595	Hhex	13	14	8	21	33	32	34	17	22	30	17	14
ENSRNOG00000058578	AABR07053635.2	4	1	5	4	0	1	0	0	5	2	8	1
ENSRNOG00000015184	Clic3	8	3	8	13	3	2	0	3	5	7	4	1
ENSRNOG00000061053	AABR07007997.1	3	0	3	6	0	0	0	0	0	0	0	0
ENSRNOG00000048800	Nr3c1	428	351	370	591	618	559	561	544	414	469	469	540
ENSRNOG00000005149	Sacm1l	828	808	882	850	799	733	665	650	785	675	757	867
ENSRNOG00000010266	Cd180	32	47	39	45	63	52	106	68	75	90	73	86
ENSRNOG00000029273	E2f3	136	178	180	136	107	100	131	104	117	111	154	168
ENSRNOG00000031778	Mef2d	857	776	737	895	1290	951	971	893	1076	1066	1034	1083
ENSRNOG00000000406	Ros1	23	13	8	25	8	8	2	8	17	11	9	25
ENSRNOG00000008855	Gjb2	61	44	62	61	118	143	87	52	94	94	61	64
ENSRNOG00000012543	Mcm3	4	4	8	20	23	23	23	19	9	12	7	20
ENSRNOG00000018680	Rpl17	339	422	413	340	629	488	470	423	635	507	436	370
ENSRNOG00000029130	RGD1563045	23	20	21	25	9	13	12	12	17	15	16	19
ENSRNOG00000029449	Ror1	12	25	20	14	48	47	25	26	40	25	18	23
ENSRNOG00000036872	AC119007.1	0	0	0	0	13	3	1	0	5	1	6	1
ENSRNOG00000010903	Crb1	37	19	20	41	16	18	12	13	29	16	22	10
ENSRNOG00000047982	LOC501317	1	0	0	0	6	6	0	4	0	0	0	0
ENSRNOG00000050277	Uckl1	187	232	200	248	319	273	265	287	238	262	276	261
ENSRNOG00000057393	SNORD116	8	10	0	0	0	0	0	0	0	0	0	0
ENSRNOG00000019485	Bckdk	342	252	266	322	430	370	369	366	383	333	385	523
ENSRNOG00000009388	Sptssb	78	67	53	164	65	34	51	47	59	70	73	56
ENSRNOG00000021470	LOC100363125	10	6	3	5	0	2	2	1	6	1	13	4
ENSRNOG00000000536	Mdga1	287	445	403	381	493	437	600	564	288	429	381	671
ENSRNOG00000003018	Olfml2b	112	126	116	220	212	201	176	302	64	265	162	215
ENSRNOG00000009450	Hcn4	39	68	79	47	49	34	28	12	73	39	55	31
ENSRNOG00000010815	Elf2	252	240	246	430	459	449	384	322	393	243	303	314
ENSRNOG00000011251	Hcrtr2	59	65	70	70	59	42	35	39	59	35	54	41
ENSRNOG00000019322	Notch1	999	1021	1078	1185	1580	1372	1219	1124	1389	1396	1371	1762
ENSRNOG00000020845	Tyrobp	37	25	27	30	49	45	67	44	43	59	69	88
ENSRNOG00000039476	Pcdhb2	45	34	34	48	89	56	53	66	19	56	59	47
ENSRNOG00000055789	AABR07000411.1	23	21	26	26	43	37	49	36	48	28	34	58
ENSRNOG00000056753	Hectd2	831	571	537	710	568	467	463	565	455	523	739	810
ENSRNOG00000005807	Ptpn7	0	1	2	2	5	4	9	5	0	7	1	6
ENSRNOG00000012728	Nkx2-2	11	21	20	24	22	50	34	52	35	21	19	29
ENSRNOG00000019592	Iqca1	28	47	42	41	34	23	11	19	27	22	19	36
ENSRNOG00000026569	LOC102555377	210	190	219	243	198	154	176	144	165	185	189	246
ENSRNOG00000001273	Psmg3	67	39	61	73	95	116	105	69	75	70	86	114
ENSRNOG00000004229	Tac3	39	48	49	82	79	95	75	110	93	64	36	123
ENSRNOG00000019555	Arap1	307	299	297	311	416	388	361	370	372	418	391	494
ENSRNOG00000037230	Ppidl1	253	244	284	284	260	209	202	184	167	218	244	260
ENSRNOG00000008243	Slc43a1	1	0	1	0	5	12	1	2	4	3	0	0
ENSRNOG00000004100	Trib1	52	29	72	61	43	22	27	28	28	36	42	57
ENSRNOG00000012475	Prr5	237	225	310	220	218	195	125	188	365	241	261	330
ENSRNOG00000029651	Rdh16	57	45	63	109	55	37	42	26	69	84	54	57
ENSRNOG00000020699	Cd37	16	18	10	17	26	34	31	25	24	37	43	40
ENSRNOG00000029179	Cyp2d3	3	3	0	1	6	6	6	9	8	16	24	6
ENSRNOG00000059440	Rn60_9_0975.2	65	46	70	79	43	43	49	28	50	44	40	75
ENSRNOG00000000633	Rhobtb1	63	93	70	81	118	130	102	105	107	116	83	144
ENSRNOG00000002579	Parm1	399	752	825	634	632	403	499	233	1063	560	343	461
ENSRNOG00000005271	Rapgef5	2718	2541	2478	3322	2692	2003	2355	2221	2499	2571	2970	3710
ENSRNOG00000005920	AABR07054266.1	39	21	23	29	49	41	58	46	45	39	69	52
ENSRNOG00000009708	Tas1r1	6	1	7	3	1	0	0	1	0	0	0	5
ENSRNOG00000013123	Scube2	213	165	132	283	263	249	264	490	169	262	316	480
ENSRNOG00000014702	Elovl2	585	669	586	675	567	507	564	463	577	555	559	875
ENSRNOG00000015538	Abcd2	647	556	548	633	535	499	504	463	481	520	598	710
ENSRNOG00000016177	Scara3	665	536	576	836	1041	814	874	660	784	621	1003	873
ENSRNOG00000016690	Idi1	364	455	415	424	357	313	340	336	384	383	351	449
ENSRNOG00000019276	RGD735029	453	482	554	568	760	613	592	602	680	680	687	790
ENSRNOG00000021560	Cass4	2	5	3	3	11	16	7	6	15	11	4	13
ENSRNOG00000026420	Iqcg	8	14	5	11	25	19	16	20	10	12	29	23
ENSRNOG00000029195	Uba7	29	33	34	44	65	57	66	41	43	40	52	656
ENSRNOG00000036762	Itpripl2	10	18	16	18	34	34	25	24	28	22	16	23
ENSRNOG00000043486	Tnfrsf26	3	1	1	1	3	14	9	3	3	5	5	1
ENSRNOG00000047080	Gng4	264	229	298	183	220	207	138	140	383	194	182	220
ENSRNOG00000049497	Eif6	306	388	345	331	510	421	398	442	398	339	483	550
ENSRNOG00000053766	Ramp3	15	20	31	19	13	10	11	9	45	24	11	20
ENSRNOG00000053790	AABR07036007.1	4	46	47	50	4	26	6	4	49	44	30	30
ENSRNOG00000054011	Tbc1d8b	670	398	455	367	407	440	252	225	426	353	542	371
ENSRNOG00000001827	Masp1	159	210	256	249	371	209	360	324	382	255	201	396
ENSRNOG00000003259	C1qtnf1	67	72	83	74	38	53	46	55	120	81	77	92
ENSRNOG00000004947	LOC100364912	615	566	657	781	638	534	540	481	579	494	704	823
ENSRNOG00000013480	Ing2	187	150	180	188	154	153	100	121	159	201	213	196
ENSRNOG00000018646	Hbegf	98	57	51	52	39	38	45	33	72	53	68	87
ENSRNOG00000057117	AABR07020990.1	0	1	0	0	5	1	4	3	0	0	0	3
ENSRNOG00000046191	Mb21d1	1	0	0	0	3	0	5	9	3	5	0	8
ENSRNOG00000015411	Apobec1	5	6	7	10	11	17	20	15	15	10	14	7
ENSRNOG00000019264	Ltbr	83	93	78	114	130	127	126	141	101	121	101	139
ENSRNOG00000051147	Rn60_2_1765.1	24	34	22	13	7	10	15	11	45	14	9	18
ENSRNOG00000004180	Fam19a2	684	400	474	580	523	435	363	339	498	478	644	597
ENSRNOG00000045863	0a16	305	243	252	294	266	203	218	187	242	233	253	292
ENSRNOG00000000543	Frk	1	0	0	3	13	5	3	3	9	5	2	2
ENSRNOG00000018113	Anlnl1	781	622	660	737	656	602	591	504	461	656	917	953
ENSRNOG00000011262	Gltscr1	272	301	264	317	445	349	351	327	344	292	372	369
ENSRNOG00000021787	Zfp217	36	27	17	48	60	59	38	81	45	44	58	86
ENSRNOG00000052742	U4	2	2	3	2	0	0	0	0	3	0	3	1
ENSRNOG00000015418	Klhl14	54	104	96	48	59	29	55	20	64	88	75	78
ENSRNOG00000013886	Fyb	58	44	34	47	57	87	65	99	69	97	85	75
ENSRNOG00000016695	Mmp2	30	32	39	66	91	84	82	39	58	79	113	128
ENSRNOG00000007539	Rsad2	27	26	20	25	32	86	42	34	43	32	16	600
ENSRNOG00000053787	Mdfic	16	20	37	25	39	45	53	40	30	43	37	29
ENSRNOG00000049054	Ntsr2	400	356	463	410	557	597	500	434	688	563	606	594
ENSRNOG00000014465	Oca2	11	5	5	4	15	11	16	16	25	11	12	11
ENSRNOG00000017386	Il11	0	0	0	1	5	2	0	11	5	0	10	2
ENSRNOG00000021096	Tmem143	121	125	97	136	163	179	208	132	136	154	191	214
ENSRNOG00000028357	Lrrc14b	4	10	13	0	0	1	1	2	7	2	0	0
ENSRNOG00000061816	AABR07027870.2	3	2	1	0	5	8	7	4	4	7	3	9
ENSRNOG00000039902	Lbh	60	53	70	70	55	38	35	42	47	86	42	61
ENSRNOG00000060414	AABR07052730.3	4	1	5	6	2	0	0	0	0	3	1	0
ENSRNOG00000006231	Ptpro	1246	1573	898	578	921	836	518	618	1447	975	1073	801
ENSRNOG00000011484	LOC680700	265	305	246	280	391	382	301	343	403	370	361	321
ENSRNOG00000002309	Hlx	0	2	0	9	21	16	3	12	9	6	11	7
ENSRNOG00000052173	Ranbp3l	43	18	42	24	100	80	25	63	90	69	37	24
ENSRNOG00000001480	Ncf1	37	45	61	45	68	87	84	61	32	66	64	74
ENSRNOG00000002050	Igfbp7	298	339	294	358	517	450	354	343	416	401	337	413
ENSRNOG00000008622	Creb5	70	97	67	75	86	154	143	106	66	116	72	159
ENSRNOG00000009878	Crtap	10	22	11	8	27	28	28	21	20	20	11	25
ENSRNOG00000011562	Slitrk2	614	641	598	580	591	523	510	432	603	534	549	717
ENSRNOG00000018740	Ugt1a8	44	42	54	55	97	67	69	65	89	69	102	80
ENSRNOG00000022490	AC115341.1	85	73	89	56	46	57	52	44	37	58	70	55
ENSRNOG00000022636	Alpk1	299	317	286	257	405	336	378	391	283	329	385	496
ENSRNOG00000053843	AABR07056503.1	0	0	2	1	6	3	11	1	0	1	4	3
ENSRNOG00000059124	AABR07054488.1	2	4	2	4	0	0	0	1	2	1	0	5
ENSRNOG00000010630	Prcp	176	168	190	320	331	272	254	338	224	260	293	314
ENSRNOG00000056249	AABR07028036.1	8	6	2	6	7	29	20	8	3	7	6	3
ENSRNOG00000003220	H3f3b	195	244	185	49	327	293	309	304	180	185	375	225
ENSRNOG00000014395	Gli3	213	290	248	263	417	331	302	284	380	324	276	409
ENSRNOG00000019418	Lrrc4b	2166	2164	2033	2380	2912	2505	2506	2559	2868	2374	2628	3486
ENSRNOG00000021323	Car13	0	0	0	1	0	5	5	4	6	4	14	4
ENSRNOG00000052981	AABR07058464.1	4	2	4	6	7	24	13	5	4	4	14	126
ENSRNOG00000001216	Trpm2	190	211	256	230	303	304	295	255	337	282	321	395
ENSRNOG00000001224	Itgb2	64	44	59	93	105	97	102	87	75	108	95	184
ENSRNOG00000012819	Gdnf	6	1	2	1	0	0	0	0	0	1	1	3
ENSRNOG00000015967	Sh3bgrl3	525	589	464	709	865	660	696	662	689	695	709	662
ENSRNOG00000018627	Plekhb1	1581	1592	1654	1861	2084	1986	1933	2084	1248	1712	2095	1915
ENSRNOG00000032206	Cnt0p5b	431	280	301	468	296	234	268	314	386	390	346	271
ENSRNOG00000033615	Mt-nd3	898	891	1086	1025	918	877	793	726	845	904	861	910
ENSRNOG00000036829	Nckap1l	116	111	145	172	221	182	224	140	118	120	181	164
ENSRNOG00000043451	Spp1	1	2	10	6	8	12	19	16	5	5	10	14
ENSRNOG00000047295	Prr22	20	21	11	29	17	8	7	7	14	13	12	26
ENSRNOG00000012172	Spi1	17	23	19	28	37	36	40	34	30	17	31	35
ENSRNOG00000010685	Tbx18	28	20	22	12	60	54	33	21	46	56	26	30
ENSRNOG00000022988	Skint10	4	0	4	2	0	0	0	0	0	0	1	2
ENSRNOG00000057850	AABR07007980.2	5	4	6	1	0	2	0	0	0	1	1	2
ENSRNOG00000001555	Btg3	300	226	260	250	238	233	175	171	254	281	326	248
ENSRNOG00000003005	Rasgef1c	15	10	9	3	26	17	15	27	30	14	38	20
ENSRNOG00000007456	Calb1	1129	1123	1073	1098	1176	813	962	491	1133	961	1066	1414
ENSRNOG00000019986	Pot1	218	183	257	250	210	192	173	112	195	193	229	208
ENSRNOG00000025051	Tal1	24	33	17	37	44	59	51	38	44	31	36	56
ENSRNOG00000057517	Rn60_X_0772.2	5	6	3	61	66	55	59	52	54	63	5	59
ENSRNOG00000029698	Pim3	237	240	204	209	155	188	149	185	224	191	244	296
ENSRNOG00000033433	Csrnp1	94	122	82	108	76	66	54	83	87	33	118	148
ENSRNOG00000019357	Tax1bp3	23	37	32	27	66	48	55	34	42	42	62	41
ENSRNOG00000030932	LOC102546354	17	24	13	16	40	32	22	35	20	14	24	20
ENSRNOG00000031090	RT1-CE7	31	43	41	28	40	71	74	61	32	84	58	160
ENSRNOG00000042978	Ncald	2044	1131	1608	1761	1819	4766	3784	1154	6274	5548	6474	1563
ENSRNOG00000003280	Grin2c	969	1043	1011	1254	1382	1265	1363	1186	1187	1101	1030	1454
ENSRNOG00000012802	Tenm3	1864	2439	2775	2167	3518	2685	2632	3088	3639	2363	2111	3144
ENSRNOG00000015873	Spns3	0	0	0	0	0	2	5	3	0	0	0	0
ENSRNOG00000037331	Cd33	16	25	16	23	29	52	49	23	31	31	47	48
ENSRNOG00000056446	Endou	16	29	15	18	38	50	30	27	43	20	25	33
ENSRNOG00000059136	AC141997.1	0	5	7	7	13	16	9	12	13	11	6	12
ENSRNOG00000000066	Fbxo28	223	225	211	211	207	160	177	152	235	214	242	250
ENSRNOG00000006553	Bnc2	1	3	0	4	8	11	3	7	11	0	1	8
ENSRNOG00000008196	Parp12	41	43	35	69	67	85	73	69	57	66	73	285
ENSRNOG00000008587	Tek	234	268	240	251	346	427	298	257	270	314	293	464
ENSRNOG00000010575	Dapp1	13	25	16	44	50	37	43	53	36	43	48	75
ENSRNOG00000012807	C1qa	197	245	262	188	313	323	329	245	239	247	299	585
ENSRNOG00000018639	Zfand2b	157	149	150	160	211	189	192	225	174	231	207	334
ENSRNOG00000048243	Hs6st3	165	144	169	247	230	202	258	364	191	214	226	363
ENSRNOG00000061359	AABR07028009.1	6	1	4	6	8	19	11	8	12	7	5	9
ENSRNOG00000027405	Ccp110	864	823	895	1119	1215	1146	1068	1069	840	1154	1138	1255
ENSRNOG00000001056	S0pc2	267	281	266	357	409	364	394	317	345	302	342	389
ENSRNOG00000001416	LOC100909521	201	264	230	255	193	144	82	223	331	225	203	305
ENSRNOG00000011970	Tmem82	10	4	3	9	2	3	1	1	3	4	5	4
ENSRNOG00000013967	Blnk	46	53	43	45	66	82	71	64	52	54	77	107
ENSRNOG00000014124	Nod2	17	6	5	1	0	2	0	3	6	9	5	7
ENSRNOG00000019568	Jund	555	434	407	497	686	653	535	517	673	431	480	637
ENSRNOG00000019791	Sipa1l2	1112	795	900	1227	1115	847	649	600	1184	1033	1202	1242
ENSRNOG00000030625	Tf	3876	4246	3037	4747	4907	5166	5106	4708	2460	5929	5524	6144
ENSRNOG00000031275	AABR07054361.1	201	196	187	208	183	172	144	132	233	155	200	198
ENSRNOG00000050215	LOC682408	4	1	3	1	0	0	0	0	0	1	0	0
ENSRNOG00000053163	SNORA16	10	40	57	30	7	12	27	3	8	5	29	13
ENSRNOG00000056487	Oxr1	4309	4194	4498	4306	4549	3449	3682	3368	4532	3909	4124	4265
ENSRNOG00000020332	Tnnt3	0	0	0	0	2	0	3	5	2	1	2	2
ENSRNOG00000043465	Arc	582	788	722	2168	724	404	584	792	373	540	628	1417
ENSRNOG00000006723	Itga11	92	39	21	103	30	46	21	25	85	34	33	101
ENSRNOG00000016122	Hmgcr	1171	1419	1646	1589	1474	1256	997	1118	1497	1288	1424	1537
ENSRNOG00000026392	Cdh12	729	486	579	588	596	575	336	307	706	572	696	586
ENSRNOG00000015616	Rgs14	428	756	500	847	734	798	823	1473	450	706	612	1655
ENSRNOG00000008187	Ubash3b	786	616	647	770	689	562	543	586	649	728	781	843
ENSRNOG00000047002	Fstl5	541	469	431	552	449	389	409	415	448	450	589	360
ENSRNOG00000048109	LOC100365839	1105	968	993	1096	1462	1290	1211	1081	1329	1176	1181	1287
ENSRNOG00000053615	Mrpl50	167	119	107	131	142	73	68	81	129	117	149	139
ENSRNOG00000027658	Gpr101	38	79	56	7	18	26	15	15	58	14	31	14
ENSRNOG00000053272	Chi3l1	286	454	532	802	751	686	819	693	677	698	644	916
ENSRNOG00000019942	Fbxo17	0	2	4	3	5	8	7	9	2	4	3	4
ENSRNOG00000007350	Rac2	13	10	12	21	28	38	14	31	17	40	41	52
ENSRNOG00000059764	Snrpn	2250	2064	1769	1708	1487	1619	1410	1761	1454	1388	1641	1804
ENSRNOG00000002031	0a11	19	4	12	5	7	0	2	3	4	8	13	0
ENSRNOG00000003687	Rgs2	266	225	303	191	229	205	147	165	282	233	238	207
ENSRNOG00000030715	Cfh	427	430	415	500	601	521	612	463	431	492	560	739
ENSRNOG00000014453	Anxa5	418	454	392	485	629	542	503	479	499	488	514	612
ENSRNOG00000025625	R0se4	225	247	264	337	318	331	456	329	398	271	411	371
ENSRNOG00000042535	LOC691033	9	11	0	5	0	0	3	0	0	2	16	5
ENSRNOG00000008249	Brms1l	216	236	222	230	207	171	165	185	200	184	215	238
ENSRNOG00000014243	Pear1	115	109	137	122	219	203	141	123	126	140	115	130
ENSRNOG00000030102	Mboat4	1	0	7	5	15	9	8	8	6	3	7	10
ENSRNOG00000033803	Rpl37	10	3	6	10	3	2	1	3	2	1	10	6
ENSRNOG00000045992	Tlr8	0	2	2	3	12	9	7	1	2	10	1	10
ENSRNOG00000048874	Gckr	0	4	0	1	6	4	11	3	1	3	0	7
ENSRNOG00000052128	Clec2e	11	7	24	15	7	9	0	5	16	3	7	10
ENSRNOG00000052930	SNORD115	6	8	0	0	0	0	0	0	0	0	0	0
ENSRNOG00000061238	Wnt10b	10	24	17	28	13	11	10	4	16	25	23	28
ENSRNOG00000007607	Nr4a1	294	508	331	469	254	139	206	413	162	229	238	545
ENSRNOG00000016833	Ide	721	617	620	735	654	551	558	546	564	634	628	679
ENSRNOG00000023668	Scyl1	467	487	526	576	732	574	610	594	668	569	673	756
ENSRNOG00000055259	Phldb3	0	0	0	0	5	4	1	0	6	1	1	0
ENSRNOG00000010721	Dlgap5	1	5	7	3	8	12	8	15	1	10	6	23
ENSRNOG00000014137	Fbln1	192	191	205	278	390	385	225	215	390	305	292	325
ENSRNOG00000018434	Stab1	72	57	92	71	155	126	82	86	92	107	82	99
ENSRNOG00000020164	Ifitm10	47	45	46	38	35	30	27	24	40	22	33	47
ENSRNOG00000046028	Haus6	83	74	79	95	137	116	98	110	100	92	134	124
ENSRNOG00000009992	Rabggtb	512	538	552	549	508	418	466	439	608	497	586	543
ENSRNOG00000017307	Prss23	181	195	129	126	197	312	160	300	210	175	207	294
ENSRNOG00000017980	Itgal	0	13	4	21	22	34	18	35	15	54	55	90
ENSRNOG00000060365	AABR07016845.1	0	3	0	0	7	8	9	0	2	0	0	4
ENSRNOG00000058975	Iqsec2	2127	2324	2239	3111	3056	2772	2981	3346	2850	2878	2964	4283
ENSRNOG00000001347	AABR07036374.1	130	73	109	106	81	92	62	53	96	84	91	79
ENSRNOG00000003509	Olr1588	0	0	0	4	3	6	8	4	0	4	3	1
ENSRNOG00000025460	Tmem71	5	5	4	1	0	0	2	0	5	3	7	5
ENSRNOG00000025079	Fam126b	561	489	493	548	459	414	418	464	510	406	515	475
ENSRNOG00000001325	Il3ra	28	41	40	58	68	73	67	53	68	44	43	83
ENSRNOG00000050670	L1td1	5	1	4	0	0	0	0	0	0	0	3	0
ENSRNOG00000016905	Hmg20a	854	903	884	953	1153	1054	1049	1056	1082	972	1063	1185
ENSRNOG00000024310	Kcnf1	221	397	488	211	358	195	103	40	647	273	258	218
ENSRNOG00000033765	Eif1	1744	1825	1834	1936	1755	1497	1507	1611	1511	1559	1800	2033
ENSRNOG00000019799	Pcdhgc3	2024	1869	1910	2289	2639	2474	2321	2189	2514	1934	2346	2999
ENSRNOG00000047575	Dhx34	70	94	103	100	166	108	138	112	118	154	100	125
ENSRNOG00000060879	1500009L16Rik	68	106	53	69	96	119	83	217	57	100	79	169
ENSRNOG00000032517	Cntn6	117	89	191	155	136	95	82	60	212	140	143	74
ENSRNOG00000001843	Bcl6	591	476	558	763	539	451	431	523	497	517	496	749
ENSRNOG00000007540	Msc	0	0	0	0	4	0	3	2	0	0	0	3
ENSRNOG00000007763	Plod1	225	211	215	316	359	283	318	285	285	287	368	334
ENSRNOG00000016957	Igfbp2	42	53	88	35	178	141	78	41	131	95	63	55
ENSRNOG00000021027	Dbp	455	399	417	599	740	526	514	588	888	707	680	891
ENSRNOG00000011821	S100a4	27	23	16	38	29	96	41	40	14	46	57	64
ENSRNOG00000015425	Ssx2ip	963	977	792	955	994	1316	1044	1433	978	1125	1143	1629
ENSRNOG00000003400	Fmo4	14	13	13	12	31	18	22	24	25	28	19	27
ENSRNOG00000014683	Il1rl2	10	4	1	10	12	18	16	13	6	0	12	7
ENSRNOG00000034075	Ube2ql1	1443	1549	1378	1769	1915	1684	1843	2123	1536	1737	1851	2212
ENSRNOG00000027331	Ppef1	6	3	1	2	0	0	1	0	1	2	0	0
ENSRNOG00000030111	Cyp11b2	0	0	5	8	0	0	0	0	3	2	0	7
ENSRNOG00000015585	Suv39h2	143	136	155	181	138	58	64	142	143	129	171	170
ENSRNOG00000034190	Ighm	16	11	25	14	27	23	47	30	12	14	16	25
ENSRNOG00000021294	Mstn	23	12	13	32	13	4	14	6	10	17	18	31
ENSRNOG00000002930	Ppl	184	14	54	303	35	44	57	68	42	134	121	155
ENSRNOG00000014907	Aldh8a1	1	2	0	1	6	5	2	5	2	0	0	1
ENSRNOG00000000498	Anks1a	451	436	415	491	590	552	528	503	601	315	532	569
ENSRNOG00000019738	Gpr61	257	193	215	227	249	173	137	129	218	227	223	219
ENSRNOG00000046168	Ppm1l	1252	991	1306	1367	1424	931	948	738	1413	1334	1194	1093
ENSRNOG00000000407	Dcbld1	50	72	58	59	44	39	48	30	84	52	81	64
ENSRNOG00000017879	Gab1	337	381	291	352	415	473	476	372	292	368	355	403
ENSRNOG00000051235	C2	11	53	69	77	86	104	127	85	79	137	133	317
ENSRNOG00000002599	Grap	6	0	13	5	19	23	16	8	19	6	15	16
ENSRNOG00000002969	Itpkb	433	426	441	469	600	603	507	459	577	556	507	595
ENSRNOG00000007281	Flnc	294	232	250	320	388	501	332	260	373	388	428	453
ENSRNOG00000007795	AABR07058410.1	5	7	6	7	3	1	3	1	1	8	5	5
ENSRNOG00000009197	Asb4	0	0	0	0	2	3	0	4	1	5	0	4
ENSRNOG00000009871	Piwil2	64	53	35	48	21	25	46	24	26	46	52	43
ENSRNOG00000012094	Ltbp2	14	34	20	44	22	38	63	134	35	36	26	274
ENSRNOG00000016180	Pdp1	476	458	462	529	375	364	408	436	461	445	502	614
ENSRNOG00000016575	Tnfrsf1b	17	29	27	27	53	49	42	26	41	34	50	70
ENSRNOG00000018414	Csf1r	740	811	890	891	1028	1110	1363	797	882	836	935	1505
ENSRNOG00000056903	AABR07053713.1	0	0	0	0	2	8	1	0	1	1	0	0
ENSRNOG00000058626	Kcnh8	52	62	37	53	51	33	20	24	51	47	62	61
ENSRNOG00000059252	AABR07057108.1	0	0	0	0	0	6	1	3	0	0	1	1
ENSRNOG00000009550	Sqle	956	959	809	839	881	755	658	737	857	836	947	881
ENSRNOG00000012062	Npc2	274	404	361	368	407	554	522	383	404	432	478	552
ENSRNOG00000020865	Ano1	37	20	25	47	57	74	56	34	27	42	42	66
ENSRNOG00000003253	Qdpr	1032	1362	1081	1240	1510	1519	1529	1262	943	1375	1408	1591
ENSRNOG00000007367	38231	1095	1053	1029	1419	1462	1428	1381	1279	907	1358	1307	1593
ENSRNOG00000009253	Igsf9b	178	216	265	306	376	298	311	281	401	254	193	301
ENSRNOG00000010381	Mknk1	187	184	149	209	248	247	240	207	174	269	274	310
ENSRNOG00000011586	Ccnl1	337	286	262	158	176	143	137	248	372	337	354	201
ENSRNOG00000012184	Urgcp	702	425	401	227	799	593	608	702	300	298	269	1001
ENSRNOG00000019189	Acat2	175	160	144	181	135	114	132	132	184	141	189	176
ENSRNOG00000019891	Sgta	1139	1123	1157	1195	1599	1370	1292	1248	1277	1224	1471	1633
ENSRNOG00000020488	Luc7l	564	573	622	633	616	499	513	436	506	488	554	594
ENSRNOG00000021840	Cped1	36	31	49	49	87	74	51	49	81	54	51	44
ENSRNOG00000023546	Hspb1	14	16	14	34	36	31	41	30	27	30	21	40
ENSRNOG00000042455	Tlr12	0	0	0	0	5	2	0	2	4	2	0	1
ENSRNOG00000053638	Clec12b	5	4	3	6	0	3	0	1	12	2	9	6
ENSRNOG00000053840	Fam47e	1	2	0	2	5	7	9	1	1	3	0	7
ENSRNOG00000007784	Bloc1s1	85	127	119	136	187	140	144	176	173	134	122	184
ENSRNOG00000011238	Tiparp	174	233	226	215	181	212	130	122	160	148	221	220
ENSRNOG00000031643	Dchs1	601	526	509	523	799	758	537	616	823	598	655	798
ENSRNOG00000060179	Gpc3	240	124	180	133	124	170	87	56	240	137	202	102
ENSRNOG00000000561	Pald1	83	69	113	65	203	122	105	92	133	109	85	117
ENSRNOG00000006859	Insig1	730	766	777	731	775	628	589	607	744	844	778	785
ENSRNOG00000010280	Pde8b	381	383	372	467	539	523	449	449	474	415	386	491
ENSRNOG00000024634	Gba3	0	4	9	0	0	0	0	0	0	0	0	2
ENSRNOG00000029071	Unc5c	1568	1479	1406	1407	1422	1226	1239	1206	1382	1139	1803	1388
ENSRNOG00000016689	Fanci	137	67	19	80	17	53	29	39	27	65	95	46
ENSRNOG00000000394	Srgn	80	101	86	108	136	122	126	127	113	135	94	133
ENSRNOG00000003537	Spta1	13	43	23	27	38	48	54	50	16	24	37	45
ENSRNOG00000003959	Rgs18	0	0	0	2	7	6	2	1	7	7	3	0
ENSRNOG00000008245	Ptgis	3	4	1	0	6	9	5	6	13	8	9	6
ENSRNOG00000018653	Pfdn1	276	327	365	324	288	267	271	237	286	247	280	326
ENSRNOG00000047781	Slc25a23	1992	1848	2229	2320	2848	2555	2494	2150	2658	2284	2378	3129
ENSRNOG00000058320	AABR07008420.2	10	7	9	9	19	18	15	15	13	8	11	14
ENSRNOG00000015906	Tgif1	10	7	7	18	13	31	21	21	12	14	13	20
ENSRNOG00000019365	Ablim3	339	200	249	316	245	272	135	159	328	329	359	325
ENSRNOG00000019963	Spats1	8	5	4	6	1	2	2	2	16	11	3	9
ENSRNOG00000007506	Ndufaf4	445	336	379	451	327	277	318	371	353	378	442	405
ENSRNOG00000021242	Adam33	0	0	1	1	5	5	5	0	2	1	0	0
ENSRNOG00000030930	Samsn1	1	2	0	1	4	7	2	5	4	2	1	0
ENSRNOG00000042394	LOC100911639	3	0	0	1	6	6	1	7	7	0	0	2
ENSRNOG00000059207	Oas3	0	0	0	0	2	5	2	0	5	9	0	4
ENSRNOG00000000464	Rxrb	451	338	431	459	312	324	335	379	456	368	429	502
ENSRNOG00000001704	Runx1	16	2	4	11	35	17	39	5	16	13	14	17
ENSRNOG00000002121	Lrrc8d	588	675	442	628	747	660	783	767	674	726	715	1014
ENSRNOG00000002932	Wdr19	620	557	578	566	844	727	621	640	572	573	798	705
ENSRNOG00000008101	Tmem251	39	34	35	43	30	27	22	21	33	23	26	44
ENSRNOG00000014705	Rbm20	19	11	52	68	7	21	23	2	18	127	19	24
ENSRNOG00000014838	Glipr2	7	10	6	9	5	29	28	15	9	20	13	13
ENSRNOG00000016932	Simc1	342	315	310	347	306	335	223	149	435	199	301	373
ENSRNOG00000017444	Nrsn1	1406	1415	1549	1399	1623	1296	1054	824	1876	1274	1332	1354
ENSRNOG00000018486	RGD1311084	38	30	30	55	60	50	55	77	50	42	70	75
ENSRNOG00000019005	Pde8a	170	184	140	233	242	270	244	204	169	274	227	239
ENSRNOG00000020193	Runx2	46	52	45	88	77	83	92	97	48	40	57	84
ENSRNOG00000020811	Il6r	433	407	460	457	447	339	381	328	365	334	515	591
ENSRNOG00000024207	Fgfrl1	90	66	90	118	128	140	108	134	95	96	82	107
ENSRNOG00000025757	Myh6	0	0	0	2	1	9	3	3	0	1	1	1
ENSRNOG00000026870	Clic6	17	18	9	3	0	8	4	0	2	10	24	0
ENSRNOG00000056723	AABR07050498.1	0	0	0	0	7	0	6	0	0	0	0	10
ENSRNOG00000057214	AABR07043510.1	8	3	1	11	2	1	0	2	6	1	7	15
ENSRNOG00000057729	Strip2	270	313	161	760	270	601	661	1407	58	448	386	921
ENSRNOG00000058186	Errfi1	551	590	613	489	547	449	429	463	470	440	564	774
ENSRNOG00000060410	Pcdh1	3765	4113	3281	4794	4801	4329	5016	5864	3872	4344	4972	6563
ENSRNOG00000013520	Mat2a	1844	1714	2067	1918	1993	1519	1570	1482	1950	1700	1953	2294
ENSRNOG00000006548	Mrc2	132	140	142	173	250	278	155	145	185	200	161	341
ENSRNOG00000015213	Fxn	107	113	95	118	87	92	87	50	66	92	99	86
ENSRNOG00000023440	Phex	16	7	8	7	7	2	5	0	17	18	11	8
ENSRNOG00000023708	Tmem176a	116	112	104	128	138	183	181	128	103	134	129	218
ENSRNOG00000055038	AABR07013302.1	7	1	2	0	0	0	0	0	2	0	0	2
ENSRNOG00000055094	SCAR015	8	6	11	12	7	4	3	2	6	7	11	9
ENSRNOG00000059036	AABR07030568.7	0	0	0	0	5	3	1	0	2	0	0	2
ENSRNOG00000013956	Rnf38	369	315	270	416	424	446	463	395	380	383	397	510
ENSRNOG00000045558	Cd34	93	115	116	118	133	174	153	142	80	104	75	234
ENSRNOG00000000410	Nepn	0	0	0	0	0	1	7	2	0	10	0	4
ENSRNOG00000018282	Gda	2189	2114	2301	1609	2232	1735	1544	1201	2591	1748	2067	2097
ENSRNOG00000026634	Glipr1l1	0	0	0	0	0	8	4	0	0	0	0	0
ENSRNOG00000030729	C4b	15	3	33	12	47	49	26	24	38	28	29	326
ENSRNOG00000000438	Rnf5	337	369	336	375	452	451	436	394	346	406	350	489
ENSRNOG00000001926	Cldn1	142	57	98	72	101	38	31	50	136	28	96	106
ENSRNOG00000003654	Cldn9	51	38	27	34	69	79	54	42	52	25	76	65
ENSRNOG00000006946	Arhgap9	9	16	24	18	35	27	20	46	18	28	21	41
ENSRNOG00000007437	Irf5	82	81	52	76	112	125	93	90	83	78	89	119
ENSRNOG00000008031	Cac02d4	1	2	4	8	2	0	0	0	0	0	2	2
ENSRNOG00000009329	Nr1d1	394	344	446	377	557	534	426	436	698	528	543	575
ENSRNOG00000013658	Nefl	9159	9568	7981	9038	8345	6725	7233	8240	6371	8221	10200	12250
ENSRNOG00000014653	Arl11	12	24	17	11	32	21	33	31	32	26	33	19
ENSRNOG00000019422	Egr1	614	897	710	1337	612	496	537	877	468	578	581	1045
ENSRNOG00000022983	Trim17	86	87	88	82	123	169	93	110	184	128	122	138
ENSRNOG00000032951	Jsrp1	0	0	0	0	1	1	4	2	0	3	0	0
ENSRNOG00000038740	Gimap7	1	2	0	2	5	5	6	3	5	8	5	3
ENSRNOG00000046662	Ddx26b	292	226	263	288	266	247	183	168	264	256	243	290
ENSRNOG00000051307	Aoc3	0	14	0	0	0	0	0	0	30	6	3	0
ENSRNOG00000055328	AABR07017268.1	2	0	7	1	0	0	0	0	4	0	6	0
ENSRNOG00000000639	Ado	94	95	104	94	126	159	120	124	150	126	114	196
ENSRNOG00000001187	Oasl	1	4	2	0	18	2	5	5	13	0	1	86
ENSRNOG00000001342	Wdr66	100	127	53	68	56	52	65	52	86	74	77	114
ENSRNOG00000009331	Hck	10	9	14	17	28	24	21	17	22	23	22	32
ENSRNOG00000010922	Ppp2r1b	145	149	164	167	261	201	176	178	236	204	175	244
ENSRNOG00000011891	Atp6v1b2	4935	5910	5907	5437	5479	4501	4921	4397	5716	4632	5870	6165
ENSRNOG00000012502	Stk17b	168	126	176	178	179	117	112	71	175	141	101	135
ENSRNOG00000015003	Pex11a	150	135	73	162	98	89	90	90	66	110	144	75
ENSRNOG00000015970	Tbc1d13	235	229	199	287	379	294	267	270	303	262	311	428
ENSRNOG00000019440	Kcnn4	0	0	0	1	2	3	5	1	5	5	0	7
ENSRNOG00000019606	Trpv3	13	27	18	10	32	38	33	23	9	14	13	29
ENSRNOG00000048750	AABR07047576.1	2	4	7	0	1	0	0	0	7	2	5	0
ENSRNOG00000051905	Wnt2	100	106	63	296	133	189	237	535	88	170	134	356
ENSRNOG00000054910	Rn60_1_2620.2	3	3	8	11	14	10	14	17	18	9	16	25
ENSRNOG00000003269	Atp6v0e1	153	175	210	171	250	234	206	235	215	187	212	263
ENSRNOG00000030877	Htr2c	600	1722	1717	663	1104	535	734	128	1720	790	319	965
ENSRNOG00000046421	LOC102546814	1	6	5	2	0	1	1	0	0	2	5	2
ENSRNOG00000047746	LOC100909555	2374	2085	3570	2866	2596	2252	1612	2248	3350	2235	3504	3774
ENSRNOG00000003975	Pfn1	449	695	656	977	891	789	942	1086	729	904	895	1282
ENSRNOG00000005275	Shmt1	14	26	16	17	29	34	35	27	19	22	28	49
ENSRNOG00000009431	Tbc1d4	222	205	199	284	303	255	289	315	239	314	305	399
ENSRNOG00000014104	Myo5b	1833	1461	1602	1239	1561	1412	883	1103	2197	1418	2244	2031
ENSRNOG00000025701	Nifk	293	313	250	315	290	227	221	233	277	230	329	301
ENSRNOG00000042838	Junb	229	323	255	378	269	177	188	268	236	143	230	380
ENSRNOG00000051572	AABR07048342.1	8	5	5	4	4	2	0	0	5	6	4	2
ENSRNOG00000000861	Zic3	34	17	10	18	46	46	24	33	38	36	34	39
ENSRNOG00000015440	Wrn	263	296	246	366	262	242	226	228	204	236	278	306
ENSRNOG00000030019	Atp1a1	6005	5475	5275	6645	5993	5305	4948	4362	6082	5941	7430	7205
ENSRNOG00000000632	Cdk1	9	1	0	1	0	0	0	0	8	4	5	0
ENSRNOG00000015051	Golga7b	514	629	576	589	517	469	436	526	649	528	505	727
ENSRNOG00000020652	Tgfb1	52	65	54	51	69	109	104	60	125	87	63	83
ENSRNOG00000061373	Loxl3	56	34	31	43	92	67	52	49	65	58	48	99
ENSRNOG00000000161	Chm	628	526	579	576	568	454	497	469	506	555	552	573
ENSRNOG00000022702	Fbxo22	334	285	292	340	276	273	254	245	269	259	336	376
ENSRNOG00000030736	Hist2h2ac	5	4	5	8	31	20	10	2	8	11	3	7
ENSRNOG00000049918	Lrg1	4	13	16	12	30	30	32	8	27	24	17	21
ENSRNOG00000052694	AABR07037878.2	0	0	0	0	1	0	5	3	0	0	0	0
ENSRNOG00000049259	LOC102549842	203	182	173	170	280	204	220	242	244	244	256	262
ENSRNOG00000009372	Tacr3	53	154	94	35	79	37	43	17	144	75	34	102
ENSRNOG00000011400	Ralyl	264	225	244	290	247	186	187	218	277	219	239	259
ENSRNOG00000015078	Ifitm3	16	20	22	23	33	44	51	18	33	30	43	181
ENSRNOG00000015768	Cml5	23	28	19	33	63	39	36	32	44	43	41	32
ENSRNOG00000012083	St6gal0c2	6	8	7	5	11	12	17	13	5	9	2	7
ENSRNOG00000016997	LOC687441	1	0	8	4	10	3	14	17	12	2	5	11
ENSRNOG00000019425	Gabarapl2	512	509	493	604	471	451	455	443	479	422	584	667
ENSRNOG00000051193	LOC100911361	88	80	117	126	31	66	94	62	28	80	97	144
ENSRNOG00000014265	Tnfrsf19	413	459	373	519	565	548	556	485	441	478	469	571
ENSRNOG00000038746	Bco2	12	7	15	6	21	19	31	12	12	11	9	22
ENSRNOG00000010645	Lgals3	6	4	4	5	9	18	11	6	6	12	11	18
ENSRNOG00000022248	Fbxl16	2229	2298	2301	2594	3183	2567	2746	2595	2805	2322	2815	3912
ENSRNOG00000022863	Lingo4	7	2	1	4	3	15	16	8	2	8	7	17
ENSRNOG00000011659	Alpk3	49	54	49	53	66	75	85	70	38	57	51	111
ENSRNOG00000054984	AABR07026483.1	141	156	204	158	141	139	125	108	229	126	173	172
ENSRNOG00000006460	Amdhd2	78	89	79	115	118	131	129	114	134	102	114	133
ENSRNOG00000014064	Ctsh	316	265	335	356	396	454	375	357	327	340	450	503
ENSRNOG00000021272	Mcm8	43	36	37	40	60	49	65	58	48	45	38	75
ENSRNOG00000000787	RT1-T24-2	0	2	5	0	8	6	5	5	8	4	2	19
ENSRNOG00000016454	0sp	272	177	294	300	241	221	174	186	311	235	279	227
ENSRNOG00000018494	Ppp1r3c	753	737	839	936	1131	969	992	827	924	880	850	1032
ENSRNOG00000061297	Metazoa_SRP	556	676	640	651	752	844	737	733	736	675	674	928
ENSRNOG00000010516	Plau	9	7	3	12	16	15	22	11	23	18	30	19
ENSRNOG00000005478	Fkbp9	402	447	340	820	543	654	632	1135	254	639	666	1041
ENSRNOG00000016385	Gabrd	261	135	189	242	149	201	112	139	190	234	236	231
ENSRNOG00000027867	Rexo4	172	249	197	213	365	194	402	222	286	334	281	452
ENSRNOG00000000843	Ly6g6c	0	0	0	0	0	2	4	2	0	0	0	0
ENSRNOG00000001551	Atp5j	225	284	299	247	236	232	208	185	216	203	235	332
ENSRNOG00000008053	Atp8a2	804	730	821	972	843	667	727	652	806	757	823	952
ENSRNOG00000012991	Adgra2	244	298	270	286	467	381	339	245	378	334	293	363
ENSRNOG00000026299	Mysm1	599	400	593	518	515	470	407	355	615	481	463	529
ENSRNOG00000051179	Vps25	96	116	291	115	185	352	222	265	374	118	312	102
ENSRNOG00000005227	Tfap4	38	31	40	32	82	66	42	38	78	59	62	64
ENSRNOG00000012892	Abca4	14	7	9	3	15	25	16	15	13	6	5	21
ENSRNOG00000016294	Cd4	21	38	43	36	38	86	53	57	30	38	44	23
ENSRNOG00000013847	Nova2	348	408	418	406	503	432	511	504	610	409	485	559
ENSRNOG00000049491	LOC100909630	46	28	56	46	79	67	72	51	57	61	71	102
ENSRNOG00000000778	Znrd1as1	33	50	66	37	64	109	49	90	53	82	83	100
ENSRNOG00000001720	Hes1	121	190	122	102	111	97	97	85	102	78	114	119
ENSRNOG00000006305	Slc38a2	1470	1417	1598	1729	1756	1302	1263	1079	1423	1358	1760	1729
ENSRNOG00000012141	Xrcc3	0	0	0	0	8	0	0	4	3	0	0	7
ENSRNOG00000012273	Dmtn	1133	1879	1269	1618	1355	1172	1297	1019	1256	2036	1493	1498
ENSRNOG00000014456	Coq10b	199	188	188	238	171	131	192	149	175	156	155	227
ENSRNOG00000020138	Slc4a3	1281	1069	1380	1375	1303	1105	1102	924	1371	1211	1252	1326
ENSRNOG00000042253	Ecd	180	167	217	228	273	257	266	212	250	212	206	242
ENSRNOG00000046515	St6gal2	119	187	179	154	240	179	249	198	266	190	145	362
ENSRNOG00000047124	Atp2a1	11	5	5	8	11	16	15	16	5	9	18	15
ENSRNOG00000049949	Hapln4	2371	2208	1333	2712	2612	2522	2760	3616	1634	2753	2948	3571
ENSRNOG00000051310	Rn60_X_0750.2	33	12	30	18	54	51	32	30	32	25	18	41
ENSRNOG00000005347	Fjx1	515	591	669	641	819	687	712	703	931	729	709	865
ENSRNOG00000006200	St18	784	714	624	663	678	676	557	443	411	534	812	795
ENSRNOG00000010496	Med17	230	178	225	251	204	190	157	168	193	157	184	229
ENSRNOG00000020175	Rnf121	138	137	153	176	154	112	114	99	179	130	131	176
ENSRNOG00000031431	Cdca8	18	4	9	20	9	6	3	4	10	8	16	13
ENSRNOG00000061299	AC113925.2	68	149	109	230	252	194	312	131	73	58	129	134
ENSRNOG00000003794	Nmral1	34	29	31	32	51	64	63	27	61	39	35	57
ENSRNOG00000004527	Lin7a	45	41	55	52	40	22	36	33	66	34	36	52
ENSRNOG00000005825	Lyz2	265	290	251	272	445	390	286	268	423	424	341	420
ENSRNOG00000006419	Aven	80	79	78	100	75	65	58	56	67	71	103	109
ENSRNOG00000008519	RGD1309079	672	365	394	554	492	333	403	332	425	470	510	580
ENSRNOG00000008746	Dtd1	340	343	374	353	327	282	283	303	360	340	338	420
ENSRNOG00000008937	Csrp1	1049	1182	1163	1294	1423	1486	1644	1157	1314	1506	1472	1872
ENSRNOG00000010111	Exoc3l4	9	11	5	30	14	27	18	77	12	19	23	32
ENSRNOG00000010331	Ctsb	3998	4030	3840	4243	4955	4644	4649	4633	4625	4067	4493	5633
ENSRNOG00000012815	Chst10	517	490	544	531	716	624	598	553	703	520	634	733
ENSRNOG00000013383	Tmub1	158	188	183	175	234	268	203	204	181	170	173	197
ENSRNOG00000014350	Cyr61	20	166	21	7	27	29	3	5	14	14	7	9
ENSRNOG00000014654	LOC691807	341	334	311	315	332	254	240	269	315	435	364	375
ENSRNOG00000014710	Prom2	1	2	2	2	4	5	8	5	7	6	4	0
ENSRNOG00000016953	Chst4	10	2	0	0	0	0	0	0	0	5	0	0
ENSRNOG00000016995	Zap70	7	37	13	7	35	24	45	39	27	16	16	34
ENSRNOG00000017414	Irf7	38	20	29	41	75	45	49	38	39	28	53	1027
ENSRNOG00000025290	Map3k15	15	7	18	18	13	8	4	2	3	11	2	7
ENSRNOG00000028207	Colgalt2	54	80	65	113	59	64	54	34	46	48	58	65
ENSRNOG00000030475	Mum1l1	132	113	91	77	71	82	65	76	93	50	95	84
ENSRNOG00000031085	Ergic3	455	462	456	467	636	563	573	456	642	430	614	693
ENSRNOG00000045775	Rnpepl1	237	281	249	294	379	353	276	318	290	338	310	455
ENSRNOG00000050347	-	33	20	20	20	17	14	8	15	15	10	6	34
ENSRNOG00000057658	AABR07037487.1	21	20	32	32	3	3	18	20	44	33	44	40
ENSRNOG00000007581	Slc17a8	55	45	22	49	76	52	70	71	39	55	74	87
ENSRNOG00000058646	Zfp36l1	267	314	262	322	410	352	387	299	337	388	329	348
ENSRNOG00000032626	Mmp3	3	8	0	0	0	0	0	0	1	0	0	3
ENSRNOG00000010765	Vcl	968	865	857	890	1140	1163	1047	936	1058	994	1031	1309
ENSRNOG00000002061	Ptpn13	292	364	355	398	467	389	444	435	345	367	447	475
ENSRNOG00000046386	Olr1353	6	4	3	4	5	7	19	12	3	7	14	8
ENSRNOG00000051238	Mphosph8	685	497	711	717	544	586	532	530	631	597	734	587
ENSRNOG00000057350	AABR07002997.1	32	32	30	19	18	25	11	13	16	13	28	32
ENSRNOG00000059270	AC119015.2	3	1	1	2	8	3	6	5	8	2	3	7
ENSRNOG00000000595	Traf3ip2	22	32	16	22	37	36	45	32	34	23	31	33
ENSRNOG00000008676	Emp1	35	60	68	49	49	32	33	27	38	28	17	30
ENSRNOG00000015654	Ghr	218	215	160	229	194	159	151	159	166	159	198	208
ENSRNOG00000017808	Klf15	186	194	242	228	238	180	129	118	254	190	224	279
ENSRNOG00000051290	Rn60_X_0712.1	1	0	0	1	4	2	3	3	3	2	3	7
ENSRNOG00000004425	Klhdc1	232	233	230	246	239	179	171	193	170	179	227	233
ENSRNOG00000004720	Kcnj2	71	25	57	99	133	119	76	83	107	147	133	115
ENSRNOG00000005048	Trhr	153	102	160	58	74	126	42	30	180	60	138	59
ENSRNOG00000005792	Ankef1	1	3	0	4	0	0	0	0	0	0	0	0
ENSRNOG00000010691	Cmtm3	8	3	21	13	19	21	31	21	29	12	15	10
ENSRNOG00000014776	Adcy7	41	48	27	38	62	64	66	44	51	46	25	42
ENSRNOG00000015222	Fam46c	5	10	10	22	21	29	19	21	20	14	17	21
ENSRNOG00000015735	Zswim1	62	73	67	76	90	112	114	76	115	103	105	83
ENSRNOG00000020594	Rhbdf1	83	108	88	117	162	131	132	109	139	101	123	165
ENSRNOG00000028991	Kcnb2	118	137	108	95	173	150	146	148	143	133	104	112
ENSRNOG00000037435	Tmem196	112	84	106	81	99	50	67	61	141	79	119	112
ENSRNOG00000038286	Slamf6	0	0	0	0	3	1	4	0	2	1	1	3
ENSRNOG00000045924	RT1-T24-3	9	6	18	8	17	18	21	24	30	20	9	68
ENSRNOG00000051570	AABR07001910.1	70	43	58	22	93	72	97	63	52	72	85	131
ENSRNOG00000052180	Metazoa_SRP	0	0	0	1	4	1	2	3	2	1	1	4
ENSRNOG00000056524	Abcd1	173	191	183	190	248	234	218	226	248	196	256	285
ENSRNOG00000058450	AABR07053118.1	0	0	0	0	3	2	1	1	1	0	0	2
ENSRNOG00000060846	Morc4	109	94	86	109	97	75	71	61	95	85	106	105
ENSRNOG00000033076	Thnsl1	201	202	180	220	292	247	262	208	234	237	193	233
ENSRNOG00000008174	Appl2	450	467	465	572	638	648	695	444	412	526	519	737
ENSRNOG00000016714	Nrap	0	1	2	9	12	9	9	6	4	11	4	18
ENSRNOG00000052296	Shank3	3032	2579	2654	3709	3990	3330	3477	3495	3268	3430	3506	4781
ENSRNOG00000049575	LOC100911672	987	954	924	973	1331	1135	1030	1060	1407	1113	1130	1301
ENSRNOG00000019971	Kxd1	150	145	156	166	237	193	183	173	195	182	162	212
ENSRNOG00000030445	Ormdl3	335	261	243	290	372	328	386	330	287	342	317	442
ENSRNOG00000042426	Cyp4v3	161	196	208	232	158	165	186	114	150	132	198	221
ENSRNOG00000001572	Hoxd1	4	0	0	6	0	0	0	0	0	0	1	1
ENSRNOG00000005053	Egln3	132	135	134	156	234	163	193	142	108	158	117	210
ENSRNOG00000010958	Prdx3	324	374	339	377	347	308	287	268	315	268	350	368
ENSRNOG00000014882	Fgf11	313	475	490	331	432	226	346	112	530	329	279	372
ENSRNOG00000018463	LOC102551208	3	0	4	1	0	0	0	0	0	2	0	2
ENSRNOG00000019202	PVR	16	33	34	27	23	6	6	21	31	45	21	30
ENSRNOG00000032539	Spag8	33	49	32	43	34	28	18	23	29	34	54	31
ENSRNOG00000047863	AABR07055356.1	0	0	4	6	0	0	0	0	0	0	0	0
ENSRNOG00000053168	AABR07013250.1	385	414	408	397	379	280	357	338	348	327	515	688
ENSRNOG00000014075	Clybl	82	82	84	68	56	68	63	42	80	59	97	67
ENSRNOG00000033883	Stard8	82	58	82	82	118	95	120	89	61	109	126	154
ENSRNOG00000061934	AABR07044836.1	2	0	0	0	1	3	3	7	0	0	1	4
ENSRNOG00000014310	Tmtc4	337	421	407	567	419	357	360	298	393	412	393	487
ENSRNOG00000008337	Gjd2	145	111	126	161	125	93	87	113	102	102	160	110
ENSRNOG00000009401	Lmo2	178	159	161	156	148	154	116	102	182	188	210	245
ENSRNOG00000017851	Etfb	241	275	315	271	303	376	368	354	345	311	354	387
ENSRNOG00000020753	Bnip1	105	75	93	110	143	124	131	114	153	106	112	146
ENSRNOG00000053927	SCAR07	245	255	281	284	383	387	290	275	414	325	350	336
ENSRNOG00000051484	AABR07049134.1	0	1	10	3	0	0	1	0	0	0	0	0
ENSRNOG00000003189	Cited1	5	9	9	7	4	4	2	2	13	5	5	7
ENSRNOG00000036864	Actl10	0	0	0	0	1	3	4	0	3	4	1	1
ENSRNOG00000007060	Plin2	79	72	84	65	130	130	96	74	97	106	114	120
ENSRNOG00000060387	AABR07070161.6	3	3	2	4	14	6	4	8	16	0	7	8
ENSRNOG00000001420	Fis1	532	602	587	532	763	645	630	685	672	647	738	899
ENSRNOG00000003781	Atp10b	39	47	32	32	60	56	53	54	20	44	43	58
ENSRNOG00000008118	Sync	67	52	69	68	67	49	27	34	68	66	56	56
ENSRNOG00000008736	Slamf8	11	9	4	2	18	30	7	11	18	11	25	21
ENSRNOG00000009506	Mre11a	545	390	502	521	454	429	330	424	520	480	465	573
ENSRNOG00000018378	Cacnb2	639	738	567	605	804	664	769	1022	626	708	759	1058
ENSRNOG00000023935	Nrsn2	578	549	532	470	702	778	631	533	842	472	587	692
ENSRNOG00000028519	RGD1560695	0	0	0	0	1	0	4	3	0	0	0	0
ENSRNOG00000031443	Havcr2	39	61	46	47	54	81	91	66	39	48	44	132
ENSRNOG00000032531	AC093965.1	106	101	83	118	175	158	116	107	115	115	124	87
ENSRNOG00000042727	RGD1563159	21	9	24	14	5	5	5	16	6	11	16	13
ENSRNOG00000047028	Mmp24	417	364	376	394	515	428	446	499	350	390	488	539
ENSRNOG00000049388	Prr32	0	0	1	2	3	4	3	4	0	0	0	0
ENSRNOG00000051258	Taf9	68	457	110	122	130	54	74	131	84	66	365	271
ENSRNOG00000058133	Ppm1n	0	0	0	0	1	0	4	3	0	0	0	0
ENSRNOG00000061912	AABR07012276.1	0	0	0	0	0	9	2	0	0	0	0	0
ENSRNOG00000059866	Rn60_1_0436.1	40	40	47	44	32	28	33	26	82	37	35	37
ENSRNOG00000007234	Cyp51	1816	1868	1693	2032	1735	1615	1360	1720	1686	1600	1726	2084
ENSRNOG00000012455	Tardbp	610	666	591	705	721	494	503	513	526	537	593	736
ENSRNOG00000018863	Abcc10	177	173	151	171	233	258	211	168	276	221	228	241
ENSRNOG00000037432	Exo5	54	56	45	39	71	67	70	74	72	56	59	101
ENSRNOG00000049772	Gemin7	23	17	19	26	42	21	56	29	22	37	35	25
ENSRNOG00000058683	AABR07044635.1	0	9	0	2	0	0	0	0	0	0	0	4
ENSRNOG00000017463	Bloc1s3	11	23	7	13	16	32	26	30	32	26	22	36
ENSRNOG00000015741	Slc2a13	3296	2290	2510	2588	2644	2456	1999	2065	2801	2369	3045	2869
ENSRNOG00000017201	Cd2bp2	1317	1323	1321	1344	1425	1153	1122	1014	1255	1331	1428	1410
ENSRNOG00000019582	Mthfd1l	366	323	290	313	282	280	282	240	414	354	425	359
ENSRNOG00000016046	Hecw1	1011	902	1047	901	1027	860	770	710	1167	863	914	814
ENSRNOG00000049033	Racgap1	6	3	10	17	0	4	6	2	0	0	5	6
ENSRNOG00000032778	Bub1	13	9	21	13	18	34	25	24	13	13	13	33
ENSRNOG00000003756	Lancl3	93	94	77	91	66	62	67	72	83	40	103	83
ENSRNOG00000047171	Rnf8	319	287	288	372	332	247	249	242	340	335	343	351
ENSRNOG00000005960	RGD1311744	169	369	268	68	180	189	66	49	540	155	182	144
ENSRNOG00000007905	Itga7	310	415	332	444	301	343	299	297	323	340	417	394
ENSRNOG00000010018	Clec4a3	10	2	12	8	21	17	14	12	7	9	18	8
ENSRNOG00000010746	Rpl32	43	33	51	55	28	30	28	36	34	54	54	54
ENSRNOG00000010805	Fabp4	0	0	0	0	0	7	0	3	0	0	3	2
ENSRNOG00000011697	Zfp827	328	351	302	438	451	441	455	387	490	408	367	487
ENSRNOG00000011796	C1r	76	104	100	65	172	184	89	88	174	133	135	345
ENSRNOG00000054834	AABR07001734.1	5	7	4	17	12	15	17	26	1	10	18	26
ENSRNOG00000048389	Fgf18	4	2	6	9	1	3	2	0	2	0	8	0
ENSRNOG00000001057	Ctxn1	1569	1948	1995	2171	2433	2143	2324	2274	2803	2185	1953	2595
ENSRNOG00000002811	Brinp3	326	215	418	238	303	252	195	156	435	303	250	247
ENSRNOG00000002895	0gpa	64	47	48	86	78	100	83	90	51	77	67	111
ENSRNOG00000006625	Phb-ps1	18	32	23	26	26	14	11	5	22	15	19	34
ENSRNOG00000007990	Adipor2	392	379	391	410	391	308	320	337	296	377	382	479
ENSRNOG00000008536	Actc1	0	7	3	0	0	0	0	0	0	0	0	0
ENSRNOG00000009910	Swap70	270	231	266	262	372	346	279	280	270	263	276	283
ENSRNOG00000012536	Sgms1	497	527	482	523	701	631	494	636	580	546	559	769
ENSRNOG00000012705	LOC100911274	105	99	88	79	138	126	124	112	140	93	79	120
ENSRNOG00000013262	Myl1	2	8	4	9	3	2	2	0	2	3	5	12
ENSRNOG00000016044	Mab21l3	0	0	0	0	8	0	0	3	0	4	0	0
ENSRNOG00000017406	Atrnl1	2297	2761	2685	2759	2652	2032	2432	2094	2590	2577	2805	3014
ENSRNOG00000017800	Foxc1	63	44	72	49	115	112	74	52	80	55	64	65
ENSRNOG00000019780	Sypl2	28	16	40	27	14	21	5	19	41	37	24	16
ENSRNOG00000020607	Bckdha	218	261	257	292	359	361	256	316	409	287	384	362
ENSRNOG00000023794	Mei4	11	18	26	22	25	20	39	62	14	15	33	42
ENSRNOG00000032247	Bank1	12	8	0	10	3	0	3	2	5	4	3	0
ENSRNOG00000042233	Rpl41	722	918	874	807	696	667	792	667	871	615	895	1077
ENSRNOG00000048231	Tmem235	5	4	2	0	0	0	0	1	1	0	3	0
ENSRNOG00000061739	Klrk1	0	2	2	0	5	6	0	10	0	6	1	0
ENSRNOG00000004772	Cytip	2	0	0	1	2	7	2	4	6	0	0	2
ENSRNOG00000006096	Slc26a7	71	24	40	13	26	22	16	13	48	23	20	11
ENSRNOG00000008015	Fos	31	108	37	107	65	40	34	19	41	35	36	81
ENSRNOG00000017703	Unc93b1	44	51	57	50	72	74	81	60	55	57	72	104
ENSRNOG00000017864	Bdp1	1460	1267	1404	1411	1459	1189	1119	1145	1334	1338	1215	1531
ENSRNOG00000020615	0p1l4	606	651	603	658	700	539	519	444	597	579	622	637
ENSRNOG00000045743	Etnppl	259	211	270	241	257	196	189	172	336	165	312	253
ENSRNOG00000054314	Kcng1	853	753	931	821	943	826	497	346	1353	654	975	684
ENSRNOG00000003242	Gulp1	54	38	68	66	75	91	78	81	59	55	76	49
ENSRNOG00000012019	B3galnt1	373	400	408	407	426	316	354	256	434	352	364	312
ENSRNOG00000014161	Rbm15b	161	176	201	231	255	211	261	250	249	199	260	291
ENSRNOG00000017869	Irf8	57	57	60	54	67	83	117	69	52	93	87	127
ENSRNOG00000054871	AABR07024058.3	61	40	37	59	36	36	38	23	44	51	32	57
ENSRNOG00000057125	Ddr1	1082	946	731	1144	1128	1364	1261	1071	941	1253	1382	1446
ENSRNOG00000058083	LOC102723236	15657	18023	17161	18121	22090	21090	18240	19490	23474	21486	17360	22250
ENSRNOG00000002520	Litaf	214	196	202	213	240	290	230	283	182	278	253	285
ENSRNOG00000005108	Wfs1	1361	1227	1233	4594	1684	2868	2731	8394	1318	2266	1146	6187
ENSRNOG00000012818	Ksr1	254	304	307	346	388	302	403	438	285	318	368	585
ENSRNOG00000020557	Ryr1	412	201	159	475	278	181	201	204	164	380	379	386
ENSRNOG00000022356	Zc2hc1a	538	495	468	502	461	386	442	435	526	408	441	401
ENSRNOG00000009863	Prrt3	402	400	467	450	571	446	529	542	699	422	598	638
ENSRNOG00000003954	Il2rg	0	5	4	5	13	15	6	4	3	7	11	1
ENSRNOG00000056115	SNORD113	46	69	53	47	54	32	26	35	58	27	29	34
ENSRNOG00000058359	Fkbp8	2430	2503	2408	2606	3238	2713	2794	2859	3036	2255	2954	3331
ENSRNOG00000010950	Cep41	152	111	125	156	129	105	103	94	113	105	114	120
ENSRNOG00000021447	Prr7	154	118	145	191	191	232	188	179	238	181	235	281
ENSRNOG00000015088	Prune2	514	485	594	444	521	390	394	423	679	461	633	643
ENSRNOG00000023216	Ccdc17	30	22	32	29	48	44	44	34	24	40	35	37
ENSRNOG00000001399	Tbx5	2	0	2	3	0	0	0	0	1	0	0	0
ENSRNOG00000014296	Syt10	89	52	77	52	69	41	41	36	93	69	70	69
ENSRNOG00000028658	Olig2	216	288	256	203	208	221	159	184	150	223	257	320
ENSRNOG00000042903	Cox7a2	104	116	140	115	93	83	98	92	74	96	121	145
ENSRNOG00000053735	Hebp2	53	62	63	38	44	44	36	24	42	43	64	47
ENSRNOG00000027871	Rapgefl1	1280	1138	1123	1405	1574	1421	1366	1461	1468	1266	1496	1741
ENSRNOG00000059618	Scarf1	9	19	5	16	22	30	14	28	29	22	17	34
ENSRNOG00000013912	Slc30a7	115	106	133	111	133	142	183	166	134	174	151	161
ENSRNOG00000015644	Ugcg	1247	1191	1221	1288	1194	1060	1086	1061	1243	1212	1210	1359
ENSRNOG00000019178	Taf10	146	142	164	174	219	200	196	173	182	180	153	196
ENSRNOG00000020054	Pcdhb15	83	69	62	75	148	91	86	84	91	128	64	85
ENSRNOG00000021435	AC141966.1	0	0	0	0	1	4	1	1	1	3	4	1
ENSRNOG00000023765	Nyap2	287	288	329	300	377	340	356	415	407	325	320	399
ENSRNOG00000001877	Med15	671	542	631	680	976	713	737	631	779	639	768	960
ENSRNOG00000047513	Mdn1	1709	1955	2077	2014	2067	1556	1736	1466	1892	1635	1913	2183
ENSRNOG00000000443	C4a	40	12	48	56	70	111	55	43	78	72	77	269
ENSRNOG00000002754	Areg	0	0	0	0	2	0	2	3	0	0	0	0
ENSRNOG00000003834	Map2k4	615	685	636	654	667	524	542	546	598	541	627	667
ENSRNOG00000004032	2310067B10Rik	1159	1512	1480	1436	1805	1577	1584	1765	1733	1504	1379	1915
ENSRNOG00000004221	Lgr5	18	32	34	34	29	13	20	9	45	28	23	31
ENSRNOG00000004361	Parp10	59	23	46	24	62	95	59	45	51	75	58	168
ENSRNOG00000005352	Elf4	11	5	8	20	19	22	20	20	9	16	30	20
ENSRNOG00000005575	Abi3	26	28	38	44	54	44	50	55	41	53	40	67
ENSRNOG00000006432	LOC100911093	285	231	207	250	260	191	201	136	242	182	226	207
ENSRNOG00000009075	Trim13	55	84	80	84	57	64	56	45	67	44	65	87
ENSRNOG00000010658	Cth	50	28	41	48	33	34	21	24	50	48	51	39
ENSRNOG00000012216	Tgfbi	38	34	35	45	73	36	55	67	42	57	58	47
ENSRNOG00000015733	Myl12b	1046	1077	880	1219	1297	1224	1190	1331	1038	1184	1291	1404
ENSRNOG00000017191	Trim5	65	86	78	98	95	127	113	112	95	109	105	252
ENSRNOG00000020451	Cd81	2739	2757	2487	2985	3458	3452	3178	2764	3249	3013	3474	4232
ENSRNOG00000021681	Eea1	981	896	848	972	972	810	767	731	805	902	869	1042
ENSRNOG00000023340	Tmem72	20	1	7	11	5	3	4	1	16	5	8	4
ENSRNOG00000024878	Rbm44	5	3	0	2	1	23	8	6	0	12	7	5
ENSRNOG00000029394	Dusp8	653	623	641	737	898	800	742	688	753	661	749	897
ENSRNOG00000031126	Tecta	44	52	42	43	58	116	40	78	84	76	102	79
ENSRNOG00000047647	Il2ra	0	0	0	0	5	0	4	0	1	0	0	1
ENSRNOG00000051922	Samd9l	207	207	261	278	208	215	208	143	232	283	239	803
ENSRNOG00000055071	AABR07050415.1	2	3	2	0	0	0	0	0	4	0	1	2
ENSRNOG00000056178	SNORA2	0	0	0	0	2	3	0	2	0	1	0	2
ENSRNOG00000060337	Exosc7	80	63	72	95	81	58	50	38	106	75	75	100
ENSRNOG00000032026	AABR07058914.1	0	0	2	2	2	9	7	1	4	2	3	0
ENSRNOG00000059375	AC142138.2	8	7	14	16	10	3	5	4	5	6	8	12
ENSRNOG00000013309	Pik3ap1	39	50	33	55	69	51	77	62	46	99	79	175
ENSRNOG00000023664	Lepr	45	32	40	51	78	71	42	58	66	78	61	59
ENSRNOG00000025476	Tmem252	28	21	15	8	16	10	5	5	10	10	8	11
ENSRNOG00000059097	Ddx60	9	7	19	5	8	29	37	17	20	21	11	405
ENSRNOG00000000808	Hsf2	542	518	535	494	581	441	379	409	479	446	583	592
ENSRNOG00000005540	Nin	104	95	104	90	74	84	73	72	102	61	83	107
ENSRNOG00000011250	Inmt	1	1	1	1	7	15	1	0	0	0	0	1
ENSRNOG00000011921	Dusp4	548	430	522	652	663	366	329	398	388	387	606	545
ENSRNOG00000012794	Grhpr	150	193	129	208	252	207	203	217	178	200	217	253
ENSRNOG00000014555	Aox4	15	4	9	15	28	30	11	16	11	21	19	10
ENSRNOG00000020551	Bles03	307	303	302	340	407	375	334	400	401	359	413	508
ENSRNOG00000025075	Relt	22	23	20	30	31	50	39	30	38	23	19	51
ENSRNOG00000027463	Adamts3	434	479	438	472	491	435	714	739	349	587	531	788
ENSRNOG00000048166	Arhgap19	48	11	24	45	61	51	48	57	25	69	65	59
ENSRNOG00000052444	RGD1563091	665	707	863	774	800	584	651	579	865	816	783	4821
ENSRNOG00000004861	Itga4	136	214	183	117	100	87	148	127	144	110	232	269
ENSRNOG00000018145	Crat	818	883	856	888	1159	1016	951	926	1073	927	1151	1165
ENSRNOG00000021945	Ccdc184	115	111	79	96	98	65	52	81	91	92	119	90
ENSRNOG00000042932	Ttc27	233	193	223	207	250	297	258	268	230	227	283	376
ENSRNOG00000057396	AABR07005581.1	0	0	1	0	1	5	1	3	0	0	3	0
ENSRNOG00000000323	Prdm1	6	5	7	3	16	8	10	10	6	9	9	5
ENSRNOG00000001192	Gltp	168	179	135	223	222	224	250	206	179	283	233	287
ENSRNOG00000008447	Tmem132d	307	329	392	345	411	231	256	238	440	297	407	409
ENSRNOG00000009338	Kras	561	552	573	631	547	471	454	542	544	580	563	616
ENSRNOG00000012266	Zcchc17	296	352	368	351	331	301	270	269	276	281	298	347
ENSRNOG00000012730	Lrrk1	87	136	146	135	219	173	142	147	132	115	100	159
ENSRNOG00000013324	Cdh5	84	100	67	128	193	147	111	92	121	142	104	180
ENSRNOG00000014424	RGD1563354	89	123	127	118	171	122	148	170	100	173	91	216
ENSRNOG00000015072	Ptgr1	4	1	3	0	4	8	13	2	4	2	0	3
ENSRNOG00000020353	Sh3pxd2a	352	304	287	373	502	406	368	336	362	392	378	381
ENSRNOG00000024818	Eva1b	18	20	20	29	24	37	54	29	32	29	17	43
ENSRNOG00000026403	0f1	433	417	479	415	420	387	354	352	423	375	357	478
ENSRNOG00000033520	RGD1562063	2	7	6	13	3	1	3	3	6	8	5	7
ENSRNOG00000042771	Apol3	10	16	23	25	35	33	23	31	51	26	24	54
ENSRNOG00000049614	Itih5	125	146	115	149	204	203	156	137	164	124	159	194
ENSRNOG00000055020	Rn60_X_0648.1	175	173	228	256	91	143	220	132	95	176	159	278
ENSRNOG00000058106	AABR07069490.2	1	3	1	1	13	8	1	2	7	0	0	4
ENSRNOG00000060973	AABR07013843.1	44	44	42	71	99	47	59	107	37	49	44	47
ENSRNOG00000016451	Cd1d1	2	7	6	9	1	18	18	29	10	18	12	23
ENSRNOG00000011374	Catsper3	0	0	0	0	3	3	1	0	0	0	2	0
ENSRNOG00000013674	Megf10	701	615	542	779	711	1001	834	715	576	715	682	987
ENSRNOG00000001082	Abcb9	266	264	266	354	359	309	363	389	325	383	353	398
ENSRNOG00000013603	Dffa	240	172	232	213	250	149	158	129	216	196	188	304
ENSRNOG00000014046	Sertm1	567	1014	933	837	993	823	1295	1377	796	796	655	1684
ENSRNOG00000021412	Slfn13	48	44	68	49	92	109	64	51	74	76	67	200
ENSRNOG00000026716	Rpl9	47	36	47	62	47	27	29	31	32	42	52	66
ENSRNOG00000033217	Esam	94	87	75	118	167	149	102	97	96	114	89	145
ENSRNOG00000050381	Dus3l	162	197	210	158	275	222	257	190	263	210	281	262
ENSRNOG00000055093	Fgfr1op	189	173	164	192	162	125	168	129	175	130	185	165
ENSRNOG00000029235	Sfmbt2	27	10	16	22	16	4	9	11	16	7	9	12
ENSRNOG00000029315	AC099294.1	110	102	100	95	84	66	67	92	69	70	98	127
ENSRNOG00000009113	Marcksl1	639	625	684	552	709	603	412	328	824	548	636	654
ENSRNOG00000001341	Zfp113	83	48	88	82	59	57	59	41	73	76	82	73
ENSRNOG00000005248	Slc1a4	438	601	550	498	699	573	687	597	673	574	520	770
ENSRNOG00000007029	D0ja1	1645	1668	1609	1806	1718	1364	1535	1390	1404	1513	1732	2001
ENSRNOG00000010819	Hspa4l	1753	1709	1673	1791	1657	1537	1477	1517	1702	1549	1767	1802
ENSRNOG00000012473	Cflar	118	134	142	169	200	182	185	151	187	170	168	284
ENSRNOG00000013720	Aebp1	235	109	168	156	302	360	193	141	303	274	278	275
ENSRNOG00000016678	Angptl2	3	4	10	14	14	16	12	20	9	17	11	15
ENSRNOG00000018580	Klk8	35	56	38	55	52	34	114	117	10	71	85	121
ENSRNOG00000019342	Sult1a1	112	114	125	85	103	83	90	47	137	94	114	109
ENSRNOG00000020016	Lamtor1	79	92	77	123	141	134	112	109	134	106	117	121
ENSRNOG00000020369	Igf2	193	150	215	131	462	493	110	141	344	323	214	218
ENSRNOG00000021100	Tnfaip8l2	15	8	4	5	12	18	31	10	10	14	19	21
ENSRNOG00000045560	LOC499229	4	7	4	6	7	12	5	26	11	32	13	18
ENSRNOG00000049326	Tmem234	34	43	33	47	73	73	49	40	54	65	43	42
ENSRNOG00000057624	SNORA17	0	0	0	0	0	3	1	3	0	2	0	0
ENSRNOG00000005806	Oxtr	8	36	28	10	14	4	15	2	23	9	5	15
ENSRNOG00000006972	Zfp189	1103	705	787	822	776	536	639	822	507	588	891	1218
ENSRNOG00000003969	Fam20a	24	40	36	22	50	45	68	34	61	31	23	50
ENSRNOG00000011623	Rab3c	1014	1051	1181	869	1017	936	855	753	1275	914	1205	1188
ENSRNOG00000036798	Dusp3	3100	2605	2799	2959	2749	2562	2357	2540	2243	3273	3093	4142
ENSRNOG00000051958	AABR07037943.1	73	55	86	49	104	92	98	82	91	50	113	94
ENSRNOG00000050706	Col25a1	532	624	582	602	586	437	538	476	471	564	711	886
ENSRNOG00000002408	Rbm47	10	6	17	17	13	3	2	5	17	9	12	14
ENSRNOG00000003865	Tmigd1	14	0	3	4	0	3	0	0	0	6	5	0
ENSRNOG00000003992	Pik3r6	16	21	21	33	43	47	44	18	18	32	23	12
ENSRNOG00000004062	C4bpa	3	9	6	0	0	3	0	0	0	0	1	0
ENSRNOG00000005971	Gpr176	356	204	286	362	268	230	210	259	262	340	328	373
ENSRNOG00000013987	Sbno2	199	248	216	248	277	274	280	296	282	276	268	331
ENSRNOG00000014613	Ddah1	438	590	429	425	702	520	575	548	640	509	691	578
ENSRNOG00000015713	Parva	452	376	452	327	333	361	315	329	407	263	433	486
ENSRNOG00000018349	Polr1b	207	169	237	250	231	166	163	147	183	195	194	197
ENSRNOG00000018999	Cdc14b	165	129	136	156	142	140	102	74	143	128	119	124
ENSRNOG00000023991	Rab20	4	8	5	3	9	13	13	7	7	6	10	7
ENSRNOG00000031824	Slc44a2	449	486	506	681	688	697	603	566	655	602	650	844
ENSRNOG00000032780	Ict1	113	148	123	153	143	106	82	92	147	136	130	178
ENSRNOG00000036682	Pycr1	27	29	11	24	43	45	38	25	38	26	32	42
ENSRNOG00000036816	Wls	381	387	395	417	529	526	487	370	368	426	471	501
ENSRNOG00000037957	Aifm3	403	447	476	385	445	370	318	336	506	395	481	563
ENSRNOG00000017273	RGD1563917	15	12	34	15	15	6	11	9	19	26	17	15
ENSRNOG00000039339	Mslnl	8	7	6	5	13	13	17	8	11	10	6	14
ENSRNOG00000006600	Unk	162	166	157	169	217	215	178	210	243	244	206	229
ENSRNOG00000007133	Plxnb2	953	926	993	1107	1367	1310	1092	953	1446	1101	1157	1345
ENSRNOG00000013234	Ccdc115	350	375	336	388	428	389	462	489	406	386	454	566
ENSRNOG00000024603	Rps15	833	729	852	1011	1171	926	966	989	952	873	892	1122
ENSRNOG00000039924	Triqk	104	84	118	71	132	122	132	131	91	110	103	134
ENSRNOG00000046889	Dbi	527	630	611	539	499	553	452	480	595	555	584	630
ENSRNOG00000051470	Card9	8	14	8	3	33	14	17	9	17	18	22	20
ENSRNOG00000052253	Metazoa_SRP	42	47	42	47	73	63	47	72	66	80	42	67
ENSRNOG00000057501	Fam81a	1409	1452	1577	1497	1675	1389	1137	1000	1870	1477	1435	1482
ENSRNOG00000038933	Spcs3	1060	888	1035	1068	954	871	846	901	947	987	1056	1077
ENSRNOG00000002615	Pmm2	284	281	262	331	374	328	340	356	334	315	396	392
ENSRNOG00000016519	Kdm1b	317	202	333	313	301	213	234	203	268	262	275	344
ENSRNOG00000027022	AABR07043654.1	21	20	20	12	8	14	9	11	23	11	27	17
ENSRNOG00000003300	Btg2	267	390	146	184	234	181	161	143	219	195	243	243
ENSRNOG00000013312	Kcnt2	1069	881	887	1066	727	708	819	978	686	909	933	1099
ENSRNOG00000051838	Atmin	70	68	67	53	47	33	59	44	58	44	67	77
ENSRNOG00000061146	Gar1	102	85	82	117	69	98	59	60	76	90	81	84
ENSRNOG00000001652	Erg	41	72	54	42	106	119	57	51	75	86	72	76
ENSRNOG00000002607	Sox9	502	499	371	617	683	634	563	539	634	619	600	677
ENSRNOG00000007369	Shisa4	544	393	404	449	593	622	552	438	568	495	603	596
ENSRNOG00000013042	Htr1b	80	119	156	264	158	201	215	380	141	151	95	309
ENSRNOG00000018598	Ankrd1	4	4	2	0	8	3	9	7	7	2	5	7
ENSRNOG00000018784	Jph3	4176	4149	3891	5541	5144	4761	5597	5731	4477	4509	4915	6989
ENSRNOG00000020173	Tie1	83	108	117	133	232	186	152	77	148	160	110	182
ENSRNOG00000020242	Art5	0	0	0	0	2	0	4	1	0	0	5	0
ENSRNOG00000022368	Ddx49	119	119	161	161	249	177	164	146	166	199	156	254
ENSRNOG00000028585	Tceal8	232	254	245	259	226	213	211	194	222	202	240	237
ENSRNOG00000033560	Polr3c	175	158	176	203	254	228	194	207	251	204	207	270
ENSRNOG00000034102	Plk5	233	94	105	316	173	155	81	69	126	197	253	152
ENSRNOG00000046452	Fcgr2b	47	60	22	33	43	66	79	77	69	54	61	41
ENSRNOG00000049402	Nbl1	458	365	362	602	569	532	449	756	680	481	487	619
ENSRNOG00000052174	AABR07061459.1	21	23	21	24	17	11	12	17	15	11	15	16
ENSRNOG00000053679	AABR07060862.1	12	11	23	16	30	34	15	29	24	16	33	23
ENSRNOG00000054861	AABR07062800.1	4	0	2	1	0	0	0	0	2	2	0	2
ENSRNOG00000056794	AABR07008424.1	2	0	3	5	0	0	0	1	2	0	0	0
ENSRNOG00000059045	SNORA44	0	5	9	7	1	1	3	0	0	0	11	1
ENSRNOG00000051492	SNORA74	195	284	230	218	203	221	162	168	322	218	184	266
ENSRNOG00000009746	Akap17b	638	560	635	657	640	567	516	488	615	542	699	667
ENSRNOG00000001177	Acads	70	104	80	82	113	132	122	92	110	72	126	122
ENSRNOG00000013578	Trem2	35	44	38	42	44	70	66	54	60	56	42	66
ENSRNOG00000014982	Slc35f4	39	16	34	40	25	24	21	8	50	18	33	26
ENSRNOG00000018400	Golm1	60	98	77	85	96	93	142	119	89	101	119	116
ENSRNOG00000027852	RGD1311343	0	0	0	0	1	4	0	2	0	0	0	0
ENSRNOG00000028477	Med8	104	69	69	65	81	50	35	52	58	65	109	81
ENSRNOG00000029366	Prrt2	1525	1350	1307	1788	1599	1831	1823	1895	1473	1678	1875	1913
ENSRNOG00000031993	Prim1	177	205	186	107	134	130	152	91	203	170	194	181
ENSRNOG00000037793	Cdk5r2	578	547	520	787	709	637	753	918	874	764	614	1019
ENSRNOG00000042623	Sh2d4b	12	16	7	9	9	8	3	2	8	3	13	18
ENSRNOG00000048161	Tlr9	7	15	15	10	19	29	19	17	13	23	12	29
ENSRNOG00000002232	Aff1	285	347	266	414	433	366	412	402	266	337	274	560
ENSRNOG00000008409	Myo1f	35	52	55	36	95	70	77	37	39	52	67	75
ENSRNOG00000027770	Trpm3	1319	1063	1026	1240	1260	1044	876	902	1253	1184	1496	1608
ENSRNOG00000008943	Penk	291	146	262	245	205	207	131	183	342	280	395	261
ENSRNOG00000016390	Eef1e1	286	282	310	291	237	238	280	228	293	296	298	367
ENSRNOG00000017546	Mylk3	4	0	1	0	4	5	3	6	1	0	1	3
ENSRNOG00000011647	S100a6	4	10	17	16	34	45	19	6	34	31	12	12
ENSRNOG00000016760	Kctd19	3	0	2	1	2	8	4	6	5	11	8	2
ENSRNOG00000018336	Eps8l2	46	18	37	62	77	62	55	58	61	46	64	50
ENSRNOG00000021166	Ecm1	26	19	36	29	61	52	31	31	42	53	37	46
ENSRNOG00000025130	Ltk	186	211	162	246	201	165	165	127	188	179	180	203
ENSRNOG00000028422	Rmnd5a	455	461	475	560	485	435	391	404	474	460	453	575
ENSRNOG00000032364	Tbcel	254	231	201	251	239	184	204	159	209	231	302	315
ENSRNOG00000000156	Megf6	5	4	7	6	8	9	14	13	12	7	3	3
ENSRNOG00000000833	Vars2	223	307	346	349	506	384	322	340	386	300	334	489
ENSRNOG00000005154	Fam150b	37	23	22	25	26	13	12	17	14	31	36	26
ENSRNOG00000008373	Colec11	11	13	10	17	3	7	12	3	13	17	23	5
ENSRNOG00000010389	Ndrg2	8209	7729	8012	9803	11181	10564	9203	8371	10486	8447	9210	11299
ENSRNOG00000010484	Zdhhc21	550	454	496	496	545	411	384	403	562	431	573	578
ENSRNOG00000011668	Nfil3	94	110	108	120	93	92	75	82	72	62	91	74
ENSRNOG00000013282	Mctp1	629	466	530	528	607	433	396	417	541	558	779	571
ENSRNOG00000027736	Cnn1	9	0	2	3	0	1	1	0	2	7	10	1
ENSRNOG00000038366	Larp1b	294	281	288	254	227	214	238	251	276	235	297	320
ENSRNOG00000048769	Nek5	9	11	16	15	14	26	25	22	20	22	20	28
ENSRNOG00000061355	AABR07032162.1	8	0	3	7	1	1	0	2	3	0	1	8
ENSRNOG00000000436	Egfl8	13	13	25	32	32	22	54	35	33	22	32	38
ENSRNOG00000006004	Phc2	507	567	518	576	648	652	632	621	585	656	643	809
ENSRNOG00000010369	Dhx29	352	413	337	373	392	300	328	241	367	335	362	333
ENSRNOG00000011032	Lhfpl2	250	230	235	263	336	377	267	241	274	271	264	303
ENSRNOG00000013914	Gpr132	3	0	1	5	10	1	12	6	9	2	4	5
ENSRNOG00000014288	Fn1	520	825	684	650	1105	885	827	603	1026	879	653	869
ENSRNOG00000016782	Tnfrsf8	0	1	1	0	2	2	3	4	0	2	3	9
ENSRNOG00000019742	Stat3	657	526	657	579	830	795	708	588	846	753	846	904
ENSRNOG00000020867	Numbl	875	923	907	1108	1188	1070	1004	1272	1149	997	1149	1497
ENSRNOG00000020990	Fgf21	0	0	0	2	6	1	0	9	5	0	1	0
ENSRNOG00000022153	Tmem134	97	83	80	71	113	105	138	95	133	107	130	160
ENSRNOG00000022323	Tcea1	360	297	316	305	300	261	279	254	271	295	312	361
ENSRNOG00000025286	Pank2	294	307	256	263	271	227	249	204	240	209	274	284
ENSRNOG00000033863	RGD1560470	750	790	685	824	1057	812	829	909	1066	920	883	1176
ENSRNOG00000043137	RGD1560608	3	2	4	4	1	2	0	0	10	0	5	6
ENSRNOG00000051825	AABR07005535.1	9	17	1	3	1	4	3	1	3	8	8	5
ENSRNOG00000056023	AABR07044559.1	3	7	3	5	17	8	3	15	1	11	2	8
ENSRNOG00000017123	B2m	929	977	1069	1071	1329	1139	1121	1138	1068	1736	1437	2390
ENSRNOG00000021644	Slc15a3	13	19	22	24	29	38	28	28	30	31	20	45
ENSRNOG00000031163	Nfkbiz	42	34	25	29	17	24	24	20	21	34	31	44
ENSRNOG00000000692	Ung	11	5	8	1	19	7	21	11	8	13	5	7
ENSRNOG00000002714	Mettl22	112	135	119	173	169	204	153	171	193	169	188	226
ENSRNOG00000004367	Elk3	156	128	118	170	200	193	178	155	136	147	173	183
ENSRNOG00000004717	Epyc	0	0	0	0	1	0	0	9	0	0	0	0
ENSRNOG00000005386	Kitlg	893	403	618	793	693	643	386	376	677	659	864	591
ENSRNOG00000005747	Il27ra	3	7	8	4	7	18	12	9	8	5	12	1
ENSRNOG00000005830	Fam19a4	7	4	16	1	4	2	1	2	24	0	11	2
ENSRNOG00000008644	Nkx2-1	2	3	4	0	9	7	11	1	2	2	2	11
ENSRNOG00000009409	Fbxo2	539	547	467	555	716	630	565	578	534	556	736	751
ENSRNOG00000012007	Slc38a7	228	194	280	242	335	295	294	249	274	225	292	302
ENSRNOG00000013036	Epha8	869	380	398	879	485	295	269	652	211	669	814	1037
ENSRNOG00000013747	Sh3bp2	58	56	61	58	85	86	84	63	82	60	82	106
ENSRNOG00000015380	Jup	450	465	510	554	620	625	561	527	633	445	511	631
ENSRNOG00000015974	Tmem208	129	114	90	185	120	96	88	91	95	105	139	141
ENSRNOG00000016654	Galr1	29	156	92	10	63	21	32	16	88	44	13	35
ENSRNOG00000017003	Plx01	2056	2874	2242	2748	3046	2547	3065	3446	2121	2340	2703	4179
ENSRNOG00000018816	Cox5a	576	617	672	784	679	582	555	522	616	521	643	698
ENSRNOG00000021041	Fam171a2	791	860	854	928	1157	970	966	914	1259	842	1064	1100
ENSRNOG00000022610	Agbl1	6	10	20	21	12	8	5	4	32	4	13	30
ENSRNOG00000024867	Eme2	184	197	186	223	268	223	242	234	240	226	283	362
ENSRNOG00000028129	Fktn	1384	1145	1166	1358	1334	1097	1040	1034	1297	1184	1235	1674
ENSRNOG00000032300	Rpl39l	0	0	0	0	2	2	1	1	2	0	0	0
ENSRNOG00000033809	Mlh1	123	115	130	167	131	126	88	76	119	117	152	109
ENSRNOG00000043364	Zfp362	54	59	71	61	76	92	82	85	113	83	73	122
ENSRNOG00000045580	AC125982.1	4	3	4	8	4	18	10	11	10	9	3	8
ENSRNOG00000050420	Krt5	0	0	0	0	0	10	0	0	0	0	2	2
ENSRNOG00000050478	Hist1h3a	8	5	7	5	8	22	6	17	13	16	13	32
ENSRNOG00000054828	AABR07051708.1	0	0	0	0	0	0	0	9	0	0	0	0
ENSRNOG00000058277	AC080157.1	0	0	0	0	4	0	4	0	0	0	3	0
ENSRNOG00000061771	U4	0	0	0	0	2	2	1	1	2	0	0	0
ENSRNOG00000010889	Fbxw7	1516	1551	1651	1783	1738	1324	1415	1351	1732	1658	1626	1643
ENSRNOG00000014375	Adgrb2	5246	5126	4906	6844	6789	5990	6199	7182	5960	5975	6783	8895
ENSRNOG00000030868	LOC367746	0	2	0	1	5	3	0	8	1	1	0	4
ENSRNOG00000002036	Paxbp1	730	479	552	663	603	501	485	495	479	582	600	626
ENSRNOG00000048834	Plin3	11	2	18	8	25	30	14	12	19	11	4	34
ENSRNOG00000030109	Kp05	231	207	232	251	252	179	194	151	204	147	219	258
ENSRNOG00000003998	Sgca	29	36	39	48	59	53	43	66	54	60	31	54
ENSRNOG00000016885	Klf6	128	125	149	146	144	110	96	95	110	152	119	171
ENSRNOG00000047035	Fadd	21	15	14	19	26	29	23	32	33	17	37	38
ENSRNOG00000017748	Nkx6-2	69	54	44	83	65	119	81	97	35	97	92	97
ENSRNOG00000060374	Metazoa_SRP	0	0	0	0	1	1	2	2	0	0	0	0
ENSRNOG00000010210	Slc7a11	2203	1841	1994	1984	3024	2490	2193	1897	2265	2196	2497	2191
ENSRNOG00000014294	Ptpn6	42	52	46	55	91	78	79	39	61	65	82	103
ENSRNOG00000039744	RT1-CE4	67	80	59	16	78	95	118	88	79	89	29	161
ENSRNOG00000000875	Fhl1	902	853	891	754	1002	777	612	512	946	725	958	862
ENSRNOG00000043060	D0jc4	45	95	80	69	82	123	129	89	114	93	68	80
ENSRNOG00000028404	Ppp1r1b	513	465	527	618	757	528	664	587	516	579	635	638
ENSRNOG00000022732	Tmem126b	178	213	198	204	185	177	163	140	205	198	219	231
ENSRNOG00000057231	Ddx3y	908	903	811	875	832	817	727	735	886	811	912	986
ENSRNOG00000011105	Arl15	219	207	139	310	237	217	344	417	123	224	274	386
ENSRNOG00000002946	Socs3	4	6	12	0	7	14	19	15	7	5	5	9
ENSRNOG00000008289	Slc25a3	2746	3003	2828	3068	2920	2559	2587	2470	2894	2622	3024	3434
ENSRNOG00000010591	Kdm5a	1072	931	1031	1087	1002	957	914	813	1022	904	1107	1098
ENSRNOG00000011120	LOC680663	3	13	15	8	10	2	2	3	18	6	12	10
ENSRNOG00000023458	Dcaf12l1	616	563	625	595	641	528	531	422	676	512	692	656
ENSRNOG00000029572	Apeh	330	302	298	432	472	406	389	373	390	354	378	502
ENSRNOG00000046183	AABR07055280.1	188	198	230	211	217	155	156	164	191	186	206	245
ENSRNOG00000053406	Gramd1c	56	54	55	63	80	63	86	82	56	35	51	94
ENSRNOG00000055962	Bgn	177	180	145	179	296	240	179	168	212	212	166	281
ENSRNOG00000017079	Pgm2l1	5147	4362	4029	4099	3772	3723	3408	4257	5043	4357	4896	4990
ENSRNOG00000019689	Vwf	787	594	1209	966	1606	1269	825	1020	976	1364	1018	1091
ENSRNOG00000021691	Ccdc92	624	534	497	562	760	604	613	660	705	550	764	764
ENSRNOG00000032618	Mst1r	43	87	102	71	66	41	44	59	71	66	37	88
ENSRNOG00000048949	Elovl6	280	380	338	375	351	247	294	274	333	272	274	337
ENSRNOG00000014765	Vapa	1284	1268	1249	1197	1276	1010	1041	1118	1275	1204	1273	1456
ENSRNOG00000013872	P2ry14	15	14	17	15	41	28	23	13	16	22	27	19
ENSRNOG00000014666	Tfeb	89	60	59	118	126	105	131	91	83	104	129	104
ENSRNOG00000018367	Taldo1	691	599	631	801	895	685	815	838	571	819	863	990
ENSRNOG00000000432	Fkbpl	181	127	104	158	111	120	94	116	145	162	151	192
ENSRNOG00000001874	Slc7a4	318	304	321	348	509	368	310	394	432	368	368	525
ENSRNOG00000005515	Rhbdl3	482	648	715	529	563	554	488	411	637	490	556	727
ENSRNOG00000008572	Ppcs	83	110	97	95	85	65	76	74	92	107	80	102
ENSRNOG00000030515	Nfasc	4399	2864	4752	3711	6175	5176	3260	5906	3136	5457	5983	4661
ENSRNOG00000050500	Tob2	373	288	395	286	346	242	284	250	314	266	312	451
ENSRNOG00000010063	Htr2a	257	397	352	187	196	358	161	124	452	209	277	228
ENSRNOG00000030212	Cerkl	35	26	30	24	21	22	19	15	24	30	31	34
ENSRNOG00000039976	Ptk7	55	59	65	59	41	59	44	26	83	54	71	78
ENSRNOG00000018456	LOC100911664	1576	1443	1408	1410	1387	1322	1197	1290	1302	1316	1478	1825
ENSRNOG00000042627	Camta1	50	34	33	55	30	32	29	29	30	21	37	34
ENSRNOG00000059166	Ldb3	44	47	49	59	78	89	59	53	59	108	79	97
ENSRNOG00000001193	Hsf2bp	7	1	13	4	1	2	3	2	3	4	1	0
ENSRNOG00000008696	RGD1563365	130	130	160	115	140	86	108	90	105	127	139	166
ENSRNOG00000015321	Moxd1	233	219	247	321	437	320	325	220	281	241	351	296
ENSRNOG00000036971	RGD1566320	96	80	96	149	89	68	90	71	107	105	105	112
ENSRNOG00000010540	Mrpl45	291	232	219	242	231	210	195	195	224	222	253	310
ENSRNOG00000020058	Celsr2	7441	8657	8107	8531	10282	8084	10177	10211	9655	8381	9054	12918
ENSRNOG00000020614	Phlda2	11	3	0	8	10	9	28	9	11	3	11	10
ENSRNOG00000031046	If05	2	1	0	0	2	3	3	5	6	0	0	1
ENSRNOG00000055562	Dkc1	238	275	257	333	409	346	329	267	429	325	321	411
ENSRNOG00000013741	Ube2d3	1376	1341	1162	1312	1249	1109	1174	1094	1262	1178	1234	1373
ENSRNOG00000020310	Grik5	1767	1933	1889	2175	2372	2027	2250	2461	2429	2050	2425	3011
ENSRNOG00000037206	Ccdc77	27	14	26	27	91	31	24	28	34	20	137	101
ENSRNOG00000019858	Rom1	22	13	15	20	28	45	24	20	22	16	20	41
ENSRNOG00000010694	Tpbg	67	140	111	77	98	44	86	16	188	82	23	75
ENSRNOG00000020830	Syne4	4	6	3	7	17	10	4	12	11	5	7	12
ENSRNOG00000001750	Chrd	438	454	442	675	562	649	607	616	566	472	472	715
ENSRNOG00000019065	Zfp385b	284	551	502	664	515	258	399	371	534	541	493	682
ENSRNOG00000009642	Cct4	1088	1190	1137	1144	1139	1019	1027	910	1067	947	1119	1390
ENSRNOG00000011033	Tekt2	0	14	8	1	20	28	4	19	9	13	15	7
ENSRNOG00000058658	Mtch2	310	337	330	371	316	228	278	317	272	326	319	392
ENSRNOG00000004201	Rims2	1465	1563	1453	1548	1549	1400	1210	1267	1848	1461	1569	1603
ENSRNOG00000002866	Rassf6	19	7	10	3	5	4	3	5	13	9	6	3
ENSRNOG00000022335	Rad21l1	7	18	17	19	25	24	17	39	17	35	25	24
ENSRNOG00000055082	Maz	266	288	268	332	415	349	332	294	426	297	339	430
ENSRNOG00000010971	Snx18	420	413	383	498	530	470	524	504	446	508	461	614
ENSRNOG00000020296	Usmg5	10	4	56	8	8	5	6	11	9	5	9	6
ENSRNOG00000004578	Cthrc1	21	12	3	3	4	5	4	2	9	4	2	5
ENSRNOG00000016978	LOC308990	5	9	1	0	3	26	10	10	8	11	12	11
ENSRNOG00000018149	Smarca5	941	734	770	711	752	708	653	646	739	783	882	807
ENSRNOG00000010252	Hexa	433	400	398	467	542	574	489	417	464	434	493	568
ENSRNOG00000056458	Cep290	819	621	692	764	706	615	583	642	711	639	721	687
ENSRNOG00000016619	Use1	234	240	221	241	285	307	265	278	290	230	308	321
ENSRNOG00000007971	Wbp2	1181	1148	1175	1369	1508	1509	1275	1362	1330	1200	1586	1597
ENSRNOG00000009074	LOC100364854	5	5	6	3	15	12	8	5	6	20	13	7
ENSRNOG00000019728	Itgam	59	175	135	179	254	126	218	212	221	272	175	331
ENSRNOG00000046493	Pnpo	609	693	757	622	621	632	580	516	610	604	656	756
ENSRNOG00000051915	Spred3	112	141	141	155	133	110	91	109	197	126	137	181
ENSRNOG00000021669	Mybl1	59	40	60	61	97	70	77	61	61	96	83	89
ENSRNOG00000039568	RGD1308112	0	8	1	0	0	0	0	0	0	0	1	0
ENSRNOG00000042609	Spag16	1	8	0	0	0	0	0	0	0	1	0	1
ENSRNOG00000009873	Ints6	752	622	631	831	724	596	655	519	651	599	731	719
ENSRNOG00000014720	Srbd1	387	386	338	385	378	341	305	288	387	373	411	461
ENSRNOG00000017571	Ndufa2	270	281	284	298	251	248	243	236	307	216	289	408
ENSRNOG00000047185	Eif3i	213	210	217	227	275	260	258	252	207	254	251	330
ENSRNOG00000013172	Nr1h3	20	20	15	13	44	37	17	19	18	23	23	43
ENSRNOG00000022619	Fth1	6269	6795	5659	7944	7940	7490	8068	7650	5672	7063	8400	9241
ENSRNOG00000054742	AABR07066188.1	0	0	0	0	0	2	6	0	0	1	1	0
ENSRNOG00000004319	AABR07038019.1	63	52	45	66	93	79	56	87	100	68	77	97
ENSRNOG00000009639	Zrsr1	468	485	508	479	443	457	391	414	502	447	525	557
ENSRNOG00000010769	AABR07004799.1	0	0	2	0	6	1	4	1	0	0	1	10
ENSRNOG00000013733	Ppp4r1	297	280	325	370	321	225	283	257	321	296	374	406
ENSRNOG00000022767	Elfn1	356	361	400	456	437	332	301	300	578	398	416	365
ENSRNOG00000022857	Wdr92	161	143	150	133	140	122	104	116	143	115	138	128
ENSRNOG00000023614	Hsh2d	4	4	11	3	9	12	15	9	0	12	9	56
ENSRNOG00000027514	Ube2m	957	1051	1013	1087	1286	1223	1198	1061	1218	1073	1138	1321
ENSRNOG00000039210	LOC502618	2	6	0	0	0	0	0	0	2	0	0	0
ENSRNOG00000001086	Vps37b	247	224	206	328	324	290	306	312	259	289	270	337
ENSRNOG00000003870	C1qtnf2	13	13	14	10	19	27	13	26	35	19	4	25
ENSRNOG00000004687	Thbd	37	20	25	43	47	53	40	45	41	34	46	50
ENSRNOG00000007256	Necab1	2714	2260	2527	1363	2312	1959	1664	1191	2446	1504	2561	1857
ENSRNOG00000009620	Cybrd1	68	41	37	47	42	41	28	24	39	46	28	44
ENSRNOG00000009968	Ercc8	384	361	396	445	394	345	335	324	344	395	462	509
ENSRNOG00000011116	Snx25	543	483	585	712	519	543	459	495	610	522	552	685
ENSRNOG00000012634	Fbxo10	818	814	722	1094	1140	897	962	1127	979	869	1113	1702
ENSRNOG00000013399	LOC501033	31	40	50	33	18	23	26	34	38	54	40	29
ENSRNOG00000013948	Zc3hav1	203	147	198	294	214	286	272	323	182	284	233	894
ENSRNOG00000014501	Zfp638	2493	2230	2295	2460	2449	2177	2098	1870	2223	2112	2314	2483
ENSRNOG00000014909	Sh2d5	990	806	920	1274	1436	1344	1082	953	1628	1117	1154	1307
ENSRNOG00000017340	Wdr12	287	364	339	295	276	271	306	231	304	270	307	342
ENSRNOG00000021856	Lat2	4	13	10	8	12	21	25	10	13	23	26	33
ENSRNOG00000022533	Micall2	15	23	19	12	23	38	32	21	37	30	28	36
ENSRNOG00000025053	Lrp1	13589	14261	14817	17020	19966	16531	16686	15550	19204	15561	17253	22874
ENSRNOG00000027008	Igtp	33	47	49	61	86	71	61	51	46	65	46	359
ENSRNOG00000028879	Slc4a8	963	822	904	999	1195	1025	1011	1057	999	983	1121	1370
ENSRNOG00000032396	RGD1559575	4	2	9	0	11	14	8	5	4	14	7	2
ENSRNOG00000033496	Igdcc4	1154	1129	1096	1315	1505	1370	1383	1177	1412	1226	1239	1695
ENSRNOG00000037909	Ppm1f	723	788	791	882	857	782	645	507	762	765	846	881
ENSRNOG00000042037	Smim7	495	462	459	576	452	424	446	427	489	437	473	603
ENSRNOG00000052528	SNORA73	3	3	5	4	8	4	9	12	4	4	5	10
ENSRNOG00000053529	AABR07025757.1	184	204	188	217	433	247	213	176	193	231	281	227
ENSRNOG00000055579	Tmbim6	1493	1601	1460	1962	2013	1741	1832	2079	1700	1496	1788	2153
ENSRNOG00000055932	SNORA51	2	2	2	0	0	0	0	0	0	0	1	1
ENSRNOG00000059398	7SK	0	5	4	1	1	0	0	0	0	0	3	0
ENSRNOG00000061724	U1	6	5	5	9	5	2	0	3	5	1	2	3
ENSRNOG00000059340	AABR07071659.3	0	0	0	0	2	0	6	0	0	0	0	0
ENSRNOG00000004036	Snx12	547	570	659	597	596	526	364	545	619	494	565	672
ENSRNOG00000006283	LOC100360491	771	774	746	800	1067	963	867	736	966	848	744	901
ENSRNOG00000008024	Pxk	385	381	423	425	410	378	335	299	355	374	367	484
ENSRNOG00000009005	Slco2a1	9	18	10	16	42	23	20	11	16	22	4	8
ENSRNOG00000016308	Il10ra	23	30	42	36	42	57	48	45	26	45	39	44
ENSRNOG00000021314	Fdft1	889	1091	1057	1114	986	965	806	913	996	1000	983	1048
ENSRNOG00000014528	Zswim6	318	329	287	345	320	249	256	281	270	237	271	417
ENSRNOG00000000809	Atat1	433	527	427	551	491	441	386	380	456	513	409	466
ENSRNOG00000009290	Nup35	144	129	131	167	217	167	156	175	133	134	181	168
ENSRNOG00000010880	Gpr27	46	65	47	49	76	78	54	85	85	61	78	91
ENSRNOG00000011308	Uhrf2	942	907	965	925	950	864	810	742	970	844	954	1037
ENSRNOG00000011367	Cyp2r1	18	17	21	42	6	19	17	13	14	14	18	14
ENSRNOG00000013991	Creg2	75	95	82	114	127	97	114	151	100	88	142	142
ENSRNOG00000014274	Trit1	287	235	267	252	261	230	222	178	268	218	281	282
ENSRNOG00000049075	Fabp5	154	190	184	198	256	209	267	181	228	203	204	223
ENSRNOG00000054936	AABR07045400.1	2	11	1	4	8	11	8	15	0	13	11	18
ENSRNOG00000059449	Metazoa_SRP	743	1045	1068	1112	885	988	801	740	961	781	926	1335
ENSRNOG00000060863	AABR07017145.1	818	863	782	736	858	575	666	700	697	767	777	865
ENSRNOG00000012686	Pomc	6	0	7	9	14	11	6	17	12	4	9	14
ENSRNOG00000000186	Tst	299	343	344	299	445	383	397	329	371	375	320	409
ENSRNOG00000000987	Ptcd1	134	180	135	170	197	193	184	206	189	161	176	208
ENSRNOG00000003806	Gpr65	2	4	0	0	3	10	6	2	0	5	0	3
ENSRNOG00000004192	Arhgap30	26	15	11	18	13	46	38	28	30	41	37	35
ENSRNOG00000005287	Syne3	25	26	30	39	52	46	32	45	17	56	47	60
ENSRNOG00000014214	Rpl27a	362	403	325	431	567	500	389	387	490	412	461	511
ENSRNOG00000016550	Dclk2	899	844	847	921	985	965	892	1634	747	896	983	1599
ENSRNOG00000025979	Gramd2	11	9	4	5	5	1	0	5	11	3	10	11
ENSRNOG00000026644	Glipr1	0	4	2	0	3	9	5	3	0	1	2	8
ENSRNOG00000031312	Tnfrsf1a	113	62	72	121	135	161	115	97	101	115	118	159
ENSRNOG00000042258	RGD1561157	3	3	17	6	11	17	21	12	10	9	12	33
ENSRNOG00000055293	Ptprb	631	676	673	626	889	838	784	600	715	757	726	1048
ENSRNOG00000003026	Rad23a	236	175	244	209	312	269	241	247	271	232	300	304
ENSRNOG00000005918	RGD1563941	22	24	32	31	54	41	41	27	28	26	44	41
ENSRNOG00000030447	LOC100364191	281	324	401	369	336	306	296	238	286	216	320	409
ENSRNOG00000030700	Mt-cox3	32385	33767	33731	35014	35459	32342	27065	27855	33517	34570	28841	33533
ENSRNOG00000053534	ACA64	1	0	0	0	1	1	2	5	5	1	0	2
ENSRNOG00000010265	Ada	0	0	0	2	0	1	4	9	17	2	7	0
ENSRNOG00000000567	Unc5b	535	667	601	702	815	750	773	619	604	788	678	938
ENSRNOG00000001442	Por	962	836	818	1318	1222	1165	1023	1348	1056	1060	1143	1634
ENSRNOG00000004107	Rpl23	273	342	314	390	340	296	253	247	298	275	266	363
ENSRNOG00000009849	N6amt2	89	72	61	91	83	59	54	42	70	59	84	69
ENSRNOG00000012442	Cemip	622	378	440	737	688	353	384	299	472	652	560	645
ENSRNOG00000013694	Ntng2	626	635	632	588	1002	778	690	556	926	582	822	756
ENSRNOG00000014758	Lgi1	4576	3740	3356	3960	3805	3471	3126	3441	3456	3482	4764	4310
ENSRNOG00000014904	Ppp1r3e	15	13	5	10	23	19	19	14	13	16	9	14
ENSRNOG00000017311	Me3	525	593	581	497	668	593	658	723	727	470	667	1117
ENSRNOG00000020729	Stc2	7	6	0	6	7	11	7	19	2	27	16	6
ENSRNOG00000023533	Fam69a	434	438	468	495	421	376	377	430	373	460	452	517
ENSRNOG00000024929	Nudcd1	334	265	276	302	283	258	236	239	290	267	283	302
ENSRNOG00000025791	Dync1li2	2566	2238	2522	2382	3019	2602	2661	3115	2727	2425	2809	3259
ENSRNOG00000043378	Nkpd1	13	21	24	44	36	37	35	57	27	35	30	59
ENSRNOG00000048686	LOC100360856	117	176	110	137	124	67	126	92	158	89	86	118
ENSRNOG00000053753	Rn60_8_0646.1	111	103	124	101	91	103	66	85	141	127	60	89
ENSRNOG00000059281	5S_rR0	8	2	2	5	2	1	2	0	2	2	2	3
ENSRNOG00000059326	Abca9	75	65	62	53	91	97	75	84	59	53	52	109
ENSRNOG00000060707	Atg2a	726	730	710	856	1014	823	887	788	923	907	914	1098
ENSRNOG00000001252	Chst12	126	104	103	136	156	153	150	132	170	149	190	159
ENSRNOG00000054713	AABR07059009.1	4	0	3	2	1	0	0	0	3	3	0	1
ENSRNOG00000003014	Poglut1	378	380	386	375	354	326	345	310	388	297	383	515
ENSRNOG00000015308	Pbk	0	2	0	0	5	4	3	0	0	3	2	2
ENSRNOG00000039086	Ccdc153	21	23	21	13	17	33	35	46	14	47	57	58
ENSRNOG00000010091	Efcab14	907	809	842	971	1023	1076	1069	936	929	967	926	1173
ENSRNOG00000015566	Atp6v1e2	0	10	0	3	0	0	1	0	4	5	2	0
ENSRNOG00000022711	Slco4c1	135	137	149	165	141	101	116	124	91	128	118	145
ENSRNOG00000059956	Bcl6b	47	77	19	26	30	35	12	20	25	26	29	69
ENSRNOG00000052954	Ccdc173	13	8	11	11	2	9	5	6	14	11	15	7
ENSRNOG00000005872	Tcf7	7	9	9	13	15	21	16	13	21	22	14	22
ENSRNOG00000000989	Bud31	229	233	187	309	239	175	204	179	209	229	236	310
ENSRNOG00000007237	Id2	309	253	298	325	277	308	230	186	312	337	300	281
ENSRNOG00000011981	Slc39a13	200	203	164	219	238	219	251	263	260	247	204	278
ENSRNOG00000018405	Apoc4	0	1	7	0	12	7	4	4	4	5	3	5
ENSRNOG00000018809	Psmd5	294	254	304	301	286	285	222	196	321	263	318	327
ENSRNOG00000019892	Lrrfip1	169	152	160	194	173	150	122	120	171	149	170	163
ENSRNOG00000025970	LOC102551819	868	681	778	742	687	667	589	727	758	764	738	1075
ENSRNOG00000020580	LOC500956	282	288	311	328	404	388	314	337	374	340	314	470
ENSRNOG00000001312	Pdgfa	230	242	186	205	192	160	177	189	222	187	232	216
ENSRNOG00000020716	Axl	483	469	439	523	580	656	586	456	684	612	582	702
ENSRNOG00000020703	Sipa1l3	2895	2587	2030	3850	3125	2884	3544	5050	2258	3369	3407	5257
ENSRNOG00000006557	Cyfip2	13638	14156	14193	17378	18586	14955	17414	18106	16755	16358	16879	22035
ENSRNOG00000008237	Unc13b	935	923	956	1181	1210	1062	1092	1364	1068	1052	1068	1349
ENSRNOG00000013201	Tex264	307	311	278	370	408	418	346	338	399	346	399	445
ENSRNOG00000014058	Tomm22	534	567	507	579	486	473	420	527	537	511	566	786
ENSRNOG00000016967	Hfe	19	24	10	30	24	37	44	29	15	11	29	49
ENSRNOG00000049829	Igkc	0	0	30	4	3	10	3	175	0	6	2	4
ENSRNOG00000000433	Prrt1	1138	1046	1006	1533	1524	1261	1299	1535	1080	1340	1292	1714
ENSRNOG00000001211	RGD1303003	409	428	443	481	574	460	498	542	493	507	482	580
ENSRNOG00000001815	Eif4a2	6455	6403	6168	6848	6617	5763	5567	5681	6085	5890	6825	7672
ENSRNOG00000002014	Stap1	0	0	0	0	2	3	1	0	0	2	0	2
ENSRNOG00000002215	Mylk	175	227	207	272	288	275	234	286	236	309	181	352
ENSRNOG00000003025	0p1l2	664	610	557	596	575	530	519	531	610	537	650	654
ENSRNOG00000003150	Mpc2	209	204	184	221	196	181	156	165	177	176	163	195
ENSRNOG00000005279	Ndufaf7	331	302	295	291	316	287	231	222	285	259	305	378
ENSRNOG00000007606	Rnf43	63	81	66	65	77	97	100	96	78	159	100	106
ENSRNOG00000008258	Fnbp1	650	727	577	736	850	791	718	800	678	909	817	799
ENSRNOG00000008966	Slco5a1	9	13	10	9	5	3	3	10	9	1	10	11
ENSRNOG00000009144	Lad1	3	0	4	0	10	5	3	4	13	4	5	2
ENSRNOG00000009691	Lrrn2	2011	1934	1761	2260	2243	2225	2238	2672	2186	2154	2398	3168
ENSRNOG00000010011	Osbpl3	228	159	245	319	205	194	157	205	245	271	230	218
ENSRNOG00000010268	Vom2r44	229	260	48	270	85	156	125	136	172	164	278	200
ENSRNOG00000010706	Ccdc117	173	89	137	182	152	115	101	79	117	103	165	152
ENSRNOG00000010994	Has1	0	0	0	0	4	0	0	3	3	0	2	0
ENSRNOG00000011100	AABR07040947.1	0	0	0	0	1	0	3	2	3	4	0	3
ENSRNOG00000011861	Aadat	138	62	56	100	136	142	120	107	78	91	102	146
ENSRNOG00000011971	C1s	63	47	59	63	133	99	64	48	82	89	88	161
ENSRNOG00000012591	Pkd2l1	0	0	4	3	0	0	0	0	0	0	0	0
ENSRNOG00000013321	Dock11	587	449	534	491	556	522	330	349	527	524	611	497
ENSRNOG00000014011	Dll4	40	49	18	37	77	54	47	44	47	42	48	43
ENSRNOG00000014549	Arhgef26	460	572	479	582	584	542	655	775	493	521	518	758
ENSRNOG00000014624	Selk	368	280	320	318	321	268	283	242	322	288	305	329
ENSRNOG00000015215	Cript	441	374	397	464	396	345	359	370	396	381	353	520
ENSRNOG00000015989	Mrpl32	111	87	91	97	75	75	83	72	89	114	117	114
ENSRNOG00000016977	Calb2	125	126	126	71	93	101	75	71	163	86	99	110
ENSRNOG00000018166	Prkab2	487	427	509	430	647	535	563	467	488	445	574	723
ENSRNOG00000018962	Ctf1	18	17	38	25	34	52	41	28	34	26	24	54
ENSRNOG00000019211	Olfml3	21	14	29	22	46	42	27	22	66	24	25	32
ENSRNOG00000019305	Sh3tc2	24	31	23	35	53	79	29	25	6	39	29	33
ENSRNOG00000019350	Lyzl4	31	58	36	128	50	72	128	187	6	51	40	148
ENSRNOG00000019492	Pomgnt2	272	312	276	361	421	368	335	334	465	290	380	441
ENSRNOG00000020444	Hcn3	189	211	216	143	191	181	117	121	294	148	176	142
ENSRNOG00000020676	Ppp1r14a	96	97	68	95	106	104	125	138	92	201	127	159
ENSRNOG00000020704	Tkfc	36	27	35	29	77	43	42	32	33	35	58	39
ENSRNOG00000020951	Slc4a1	0	6	0	3	0	18	4	15	7	2	3	6
ENSRNOG00000021183	Rcor2	25	17	17	9	11	14	10	2	8	9	5	23
ENSRNOG00000021318	Epas1	3190	2767	2759	3223	3678	3269	3454	3336	3313	3197	2920	4026
ENSRNOG00000021671	Ldoc1l	232	222	212	301	411	290	256	247	296	277	290	307
ENSRNOG00000025100	Ikbke	52	62	82	52	100	92	87	66	123	88	89	128
ENSRNOG00000025764	Mt1	4	4	3	2	4	9	5	12	8	13	11	9
ENSRNOG00000028529	AC134651.1	1	1	2	0	2	4	9	1	4	2	1	10
ENSRNOG00000029399	Bcam	53	126	89	142	199	154	114	118	131	178	92	139
ENSRNOG00000031249	Slco1a2	0	0	0	0	4	0	0	3	7	1	3	0
ENSRNOG00000032426	Slc10a5	17	34	12	11	11	9	11	10	8	27	24	23
ENSRNOG00000036667	Hexdc	85	78	99	85	159	103	91	111	135	98	114	121
ENSRNOG00000042446	Ankrd63	11	57	45	61	58	59	98	75	63	33	23	84
ENSRNOG00000043116	RGD1308564	0	0	0	0	3	4	0	0	0	0	0	0
ENSRNOG00000046196	Icos	2	2	0	0	0	4	7	6	0	0	2	2
ENSRNOG00000050286	RGD1561853	0	0	0	0	4	3	0	0	0	0	4	2
ENSRNOG00000053481	AC114093.1	0	0	0	0	0	3	0	4	0	0	0	0
ENSRNOG00000054252	7SK	0	0	0	0	1	3	0	2	0	0	0	0
ENSRNOG00000054549	Lss	351	344	331	479	349	285	304	345	405	400	379	589
ENSRNOG00000056082	AC133739.1	0	0	3	4	0	0	0	0	0	0	0	0
ENSRNOG00000056525	AABR07007853.1	3	1	2	0	0	0	0	0	6	3	0	0
ENSRNOG00000057168	SNORA17	2	1	2	2	2	9	2	8	1	2	2	4
ENSRNOG00000058879	7SK	2	0	0	1	3	0	8	4	0	1	1	0
ENSRNOG00000059140	Myo1g	1	2	5	4	3	14	4	10	2	7	14	11
ENSRNOG00000059927	AABR07044414.1	3	0	5	1	5	6	11	3	0	8	6	21
ENSRNOG00000060962	SNORD115	3	4	0	0	0	0	0	0	0	0	0	0
ENSRNOG00000061100	Tmem150a	95	70	76	71	118	103	84	112	111	108	88	89
ENSRNOG00000002341	Trim25	52	49	59	50	76	64	102	54	53	80	52	155
ENSRNOG00000002372	Sgcd	32	46	48	43	31	32	27	32	42	36	27	32
ENSRNOG00000004403	Slc25a32	141	109	121	145	126	105	95	97	135	109	161	127
ENSRNOG00000005326	Cnrip1	760	794	834	774	1044	835	882	941	979	897	979	985
ENSRNOG00000006979	Hpca	7777	7853	5147	10285	7206	8189	10213	16342	3356	7827	10334	14621
ENSRNOG00000007455	Tmem132e	201	265	235	204	252	174	186	143	280	176	241	271
ENSRNOG00000016866	Fhl2	80	96	84	129	130	112	130	133	112	116	97	169
ENSRNOG00000017916	Rexo1	431	517	515	723	772	601	656	591	649	566	598	816
ENSRNOG00000020542	Krtcap2	155	168	190	166	215	194	240	196	155	231	191	256
ENSRNOG00000020835	Hipk4	3	0	2	1	8	4	5	2	4	6	1	6
ENSRNOG00000023172	D0jb3	17	14	13	22	21	27	27	26	13	16	15	26
ENSRNOG00000024145	Trim65	61	54	69	53	72	87	75	87	73	68	66	107
ENSRNOG00000027057	Gga3	871	794	765	806	981	897	959	932	842	831	888	1065
ENSRNOG00000029658	Rnf213	399	451	581	499	562	645	610	515	588	631	536	3609
ENSRNOG00000037600	Sim1	2	0	0	11	0	0	0	1	0	2	0	2
ENSRNOG00000046667	Fosb	72	74	84	108	66	87	40	57	106	78	71	84
ENSRNOG00000051188	Rn60_10_0635.1	287	201	246	276	293	187	204	161	204	222	294	308
ENSRNOG00000061270	Git1	3338	3539	3434	5236	4392	4277	4496	5653	3922	4258	4105	6471
ENSRNOG00000060492	Hist1h2ao	13	20	15	17	40	28	20	18	32	19	26	24
ENSRNOG00000005618	Fmc1	35	40	65	53	44	28	38	27	34	27	29	54
ENSRNOG00000015339	Shoc2	619	665	616	646	733	557	541	431	681	576	664	770
ENSRNOG00000029427	Grhl3	1	5	10	6	1	2	0	4	6	14	0	7
ENSRNOG00000006551	Dcaf15	170	166	161	175	267	184	226	165	201	143	238	215
ENSRNOG00000018226	Zcchc14	617	690	582	825	863	758	785	772	803	681	845	1110
ENSRNOG00000051706	Tep1	303	291	366	373	407	441	431	327	369	390	380	509
ENSRNOG00000053095	Rn60_20_0051.7	3	7	7	3	0	3	3	1	0	3	0	0
ENSRNOG00000017842	Scnn1g	0	0	0	0	0	1	7	0	0	0	0	4
ENSRNOG00000015642	Pabpc4	454	433	469	505	485	411	380	386	444	421	486	519
ENSRNOG00000020264	Dhrs1	222	182	233	202	309	280	261	194	271	264	238	247
ENSRNOG00000011762	Elf1	130	96	89	91	136	161	126	112	107	136	120	212
ENSRNOG00000018107	Zfand5	1797	1608	1667	1774	1681	1399	1575	1509	1461	1442	1821	2043
ENSRNOG00000025302	Cdca2	2	4	1	16	2	2	2	0	4	4	3	11
ENSRNOG00000014030	Synm	695	796	695	775	767	745	579	543	909	649	963	854
ENSRNOG00000000137	Ly86	11	17	15	14	24	16	38	18	17	23	23	27
ENSRNOG00000001767	RGD1562339	167	155	183	178	217	240	210	176	186	210	170	229
ENSRNOG00000002258	Tmem150c	1119	1234	1220	906	1038	1020	948	915	1285	908	1029	1349
ENSRNOG00000003443	Klf1	10	7	3	13	16	7	34	11	8	19	5	26
ENSRNOG00000003622	Cybb	33	16	16	9	34	66	16	26	26	43	58	52
ENSRNOG00000005678	Lamb1	818	692	748	961	914	652	697	585	966	712	867	855
ENSRNOG00000007006	Slc3a1	0	0	0	0	5	0	2	0	0	1	6	4
ENSRNOG00000007041	Abcg2	250	94	150	74	85	77	137	80	273	165	183	87
ENSRNOG00000011182	Aa0t	8	4	2	3	3	0	2	0	4	0	0	6
ENSRNOG00000013409	Gclm	237	246	201	199	216	188	186	160	177	166	250	249
ENSRNOG00000014933	Dnttip1	227	222	219	304	313	327	248	293	331	313	302	326
ENSRNOG00000015777	Mex3c	620	493	547	673	569	520	434	525	458	545	566	624
ENSRNOG00000016573	Dgat2	803	615	607	936	795	599	579	596	713	893	925	991
ENSRNOG00000017962	Serpinb6	121	164	170	150	165	138	95	88	178	116	146	137
ENSRNOG00000018518	Prr14	76	72	99	109	118	119	122	103	139	122	124	134
ENSRNOG00000019968	Trim8	1232	1293	1258	1301	1615	1476	1370	1389	1485	1419	1320	1740
ENSRNOG00000021380	Fads6	194	197	192	256	281	209	253	290	211	211	282	317
ENSRNOG00000028946	Cdc42ep4	720	504	555	841	688	566	419	545	694	590	689	905
ENSRNOG00000030927	Grid2ip	38	21	34	19	22	17	11	22	37	34	33	34
ENSRNOG00000031346	Ift22	168	203	238	215	287	252	250	222	252	192	228	246
ENSRNOG00000039876	Hnrnpa0	166	143	177	153	210	218	196	169	226	227	169	267
ENSRNOG00000042419	Acyp2	189	150	161	205	137	154	145	146	141	152	154	170
ENSRNOG00000051098	Rn60_10_0890.4	2	0	5	2	0	1	0	0	2	1	1	3
ENSRNOG00000054724	Pycrl	129	132	121	120	189	166	172	116	186	125	170	203
ENSRNOG00000055340	Ski	837	876	932	1059	1218	1052	1039	969	1106	825	1108	1380
ENSRNOG00000056783	Cd69	0	0	0	0	0	0	1	7	0	5	0	0
ENSRNOG00000058004	AABR07004269.3	13	13	7	6	6	6	6	2	15	4	3	6
ENSRNOG00000058571	AABR07024542.1	1408	1236	1109	1100	1174	986	1088	1039	1110	1029	1627	1526
ENSRNOG00000059545	AC114446.1	1	0	0	0	2	5	0	2	0	0	0	0
ENSRNOG00000060460	Clec1a	137	85	107	115	112	91	82	67	141	108	135	137
ENSRNOG00000010776	Atp13a1	552	527	518	741	792	705	570	703	601	622	768	806
ENSRNOG00000000562	Prf1	0	0	0	0	5	0	0	2	0	0	6	0
ENSRNOG00000021682	Dcakd	295	318	328	428	454	442	372	364	395	374	452	492
ENSRNOG00000002339	Mark1	619	571	659	634	753	740	706	682	883	701	806	795
ENSRNOG00000022373	Dennd4b	616	678	664	793	880	722	835	765	682	679	786	1024
ENSRNOG00000060005	Surf4	5	12	11	15	22	13	25	14	31	10	13	43
ENSRNOG00000002571	Tekt5	22	55	42	8	18	16	16	20	38	7	27	8
ENSRNOG00000010248	Serpini1	2733	2983	2892	2799	2775	2400	2795	2309	2601	2712	2724	3394
ENSRNOG00000057250	AABR07001905.1	25	20	19	15	14	13	9	15	23	19	17	16
ENSRNOG00000012801	Gsto2	9	16	6	12	19	19	11	25	9	22	26	32
ENSRNOG00000009260	Cnr2	16	13	4	1	19	25	20	10	13	24	22	26
ENSRNOG00000012284	Khdrbs2	279	165	205	240	253	187	160	118	283	189	216	176
ENSRNOG00000019332	Gtpbp2	303	347	345	369	435	371	427	381	348	305	411	538
ENSRNOG00000057703	Cabp7	2873	2768	1884	3249	2586	2757	3565	5182	1702	2758	3506	4655
ENSRNOG00000060616	SNORA29	10	4	8	7	3	2	2	6	15	8	8	6
ENSRNOG00000061443	AABR07010460.1	17	34	15	21	22	11	8	12	18	17	20	17
ENSRNOG00000009499	Hinfp	163	142	159	208	170	147	125	118	168	122	187	198
ENSRNOG00000029926	Rpl31l3	2	0	0	1	4	4	2	2	0	1	1	3
ENSRNOG00000009325	Fuca1	238	272	263	329	337	347	327	304	354	313	290	370
ENSRNOG00000007726	Mcam	236	331	225	339	335	462	301	327	250	359	280	420
ENSRNOG00000014268	Abca2	5028	5749	5309	6498	7233	6141	6352	6199	5886	6496	6743	8478
ENSRNOG00000016226	Rpp40	41	37	47	46	62	57	57	56	55	58	70	83
ENSRNOG00000025216	Alkbh6	70	63	48	106	97	85	89	125	85	84	75	101
ENSRNOG00000027145	Rora	169	159	164	160	222	247	167	179	205	198	190	234
ENSRNOG00000030579	Zfp853	49	51	84	86	114	96	67	97	118	78	67	107
ENSRNOG00000013248	Wwc2	444	590	497	555	680	613	596	566	582	589	647	751
ENSRNOG00000005307	Slc4a10	4239	4157	4603	3940	4782	3675	3641	3179	4910	3824	4772	4393
ENSRNOG00000018087	Vim	439	456	467	314	605	867	391	402	482	638	525	614
ENSRNOG00000058697	Obp1f	0	0	3	0	1	7	3	3	0	0	2	0
ENSRNOG00000005039	Tfpi	380	309	252	348	400	431	349	383	289	352	310	375
ENSRNOG00000014090	Retsat	673	441	461	311	1265	469	717	372	772	712	835	929
ENSRNOG00000017093	Pxdc1	142	96	116	87	109	104	61	63	131	52	99	91
ENSRNOG00000019179	Ggta1	43	53	67	46	76	66	83	64	60	97	76	72
ENSRNOG00000020061	Tmem198	196	156	204	284	322	224	224	287	208	220	274	344
ENSRNOG00000047098	Hbb-b1	20	35	52	51	60	52	72	50	36	12	34	24
ENSRNOG00000055597	Hdac7	132	174	159	155	227	242	161	161	233	229	231	256
ENSRNOG00000002556	Tsr2	96	126	102	89	145	139	113	140	165	123	124	169
ENSRNOG00000004009	Xpnpep2	0	0	1	0	4	0	1	4	4	0	0	6
ENSRNOG00000005375	RGD1564053	407	340	353	343	407	358	228	231	463	307	465	350
ENSRNOG00000006963	Ctse	4	2	17	17	6	4	6	0	7	6	15	26
ENSRNOG00000008656	Snca	2004	2363	2281	2426	2289	1938	2182	1770	2164	1952	2710	2282
ENSRNOG00000012812	Sharpin	288	296	249	403	414	349	352	372	391	329	371	387
ENSRNOG00000014496	Coro6	103	86	132	150	119	72	107	64	119	107	70	82
ENSRNOG00000014862	Gabrg3	68	126	126	91	89	86	79	59	116	79	86	103
ENSRNOG00000015124	Gpam	948	822	894	1199	1203	1148	1031	1114	970	1124	1064	1413
ENSRNOG00000015448	Fam69c	34	39	26	34	62	64	31	40	63	51	47	42
ENSRNOG00000017127	Rpl28	735	631	652	842	984	914	759	700	807	793	827	1027
ENSRNOG00000017560	Mdk	80	69	111	76	113	130	108	97	123	106	66	98
ENSRNOG00000020203	Ptpn20	3	5	7	11	0	4	1	5	0	5	2	15
ENSRNOG00000020308	Ech1	299	354	386	341	477	418	404	352	357	387	380	488
ENSRNOG00000020942	Plekha4	10	10	14	8	12	25	18	17	16	10	17	22
ENSRNOG00000029342	Scn7a	14	17	15	5	15	69	14	13	28	29	16	32
ENSRNOG00000029862	Spc24	4	12	6	10	15	7	20	17	12	23	8	17
ENSRNOG00000031950	Izumo4	24	28	39	35	31	18	18	21	41	26	31	36
ENSRNOG00000033192	Osmr	11	25	19	14	34	38	34	12	23	38	16	55
ENSRNOG00000033791	Apc2	3017	3207	3212	3613	4151	3389	3382	4328	4162	3229	3742	5168
ENSRNOG00000042029	Efs	86	98	128	122	144	162	142	113	167	87	136	138
ENSRNOG00000047563	Mrpl39	57	72	81	91	74	58	59	41	64	78	86	93
ENSRNOG00000051031	Rn60_X_0631.1	0	0	0	3	5	1	3	4	0	0	0	1
ENSRNOG00000051285	Rn60_8_0651.1	13	24	28	31	17	15	14	17	21	15	10	16
ENSRNOG00000052264	AABR07034393.1	4	2	1	0	5	14	2	2	0	0	1	0
ENSRNOG00000054625	Fhod1	50	56	43	31	71	61	82	47	52	64	83	120
ENSRNOG00000057039	AC124874.1	10	8	4	9	11	14	11	19	7	38	10	26
ENSRNOG00000059737	U6atac	1	4	1	0	0	0	0	0	0	1	0	2
ENSRNOG00000000459	Psmb9	13	12	11	18	35	27	9	21	31	25	36	100
ENSRNOG00000000853	Aif1	74	61	49	77	105	110	88	57	72	73	82	133
ENSRNOG00000001355	Taf6	279	268	291	324	291	268	223	235	332	243	269	345
ENSRNOG00000001618	Ripk4	7	0	2	1	30	10	1	1	14	2	0	1
ENSRNOG00000003223	Degs1	547	602	483	557	692	649	656	566	677	579	619	755
ENSRNOG00000003853	Scoc	1382	1417	1318	1314	1356	1123	1253	1166	1135	1142	1485	1504
ENSRNOG00000006353	Gyltl1b	1	1	4	2	8	5	1	8	6	3	7	7
ENSRNOG00000007304	Herc3	2198	2414	2075	2568	2191	1961	2093	2077	2011	2091	2482	2884
ENSRNOG00000008834	Dach1	53	29	23	21	29	18	17	18	27	16	35	35
ENSRNOG00000009088	Txnrd1	703	774	777	742	779	676	648	603	919	777	831	875
ENSRNOG00000009205	Lmo4	460	473	488	509	462	436	1128	593	438	497	497	599
ENSRNOG00000009244	Abhd4	477	505	501	605	591	745	660	495	613	543	518	717
ENSRNOG00000010650	Plekhh1	550	630	553	758	839	725	808	581	418	688	736	1027
ENSRNOG00000011951	Plk2	1706	1925	2000	3136	2434	2221	2751	3562	2038	2414	2138	3680
ENSRNOG00000012982	Map9	2368	2402	2375	2362	2414	2040	2074	2129	2330	2167	2320	2764
ENSRNOG00000015201	RGD1562084	101	85	70	91	67	85	48	66	87	88	83	78
ENSRNOG00000016486	Nop58	510	464	428	476	425	471	390	370	467	424	424	465
ENSRNOG00000018940	Slc28a1	0	0	1	0	6	0	0	5	6	0	4	3
ENSRNOG00000020212	LOC302999	7	11	5	15	16	14	14	21	9	18	12	25
ENSRNOG00000020259	RGD1305347	0	2	4	6	4	11	11	4	11	2	6	10
ENSRNOG00000020587	Efemp2	105	109	103	125	162	185	119	108	133	112	127	161
ENSRNOG00000022822	Fam169b	11	32	26	8	37	37	34	26	30	42	35	49
ENSRNOG00000023920	Zfp791	53	40	61	46	57	69	73	77	76	59	39	54
ENSRNOG00000026036	Pdyn	829	387	611	730	818	509	358	330	779	661	968	539
ENSRNOG00000026150	Zar1	4	0	0	7	1	0	0	0	0	13	0	6
ENSRNOG00000026600	Caps2	6	5	0	6	5	11	9	12	4	7	13	10
ENSRNOG00000027944	Pnmal1	754	737	693	724	783	624	653	566	844	690	695	672
ENSRNOG00000030160	Zfp819	26	29	22	31	43	37	44	31	35	41	46	28
ENSRNOG00000037658	Gprasp2	1672	1955	2044	1715	1899	1775	1580	1339	2068	1558	1880	1917
ENSRNOG00000048656	LOC100364827	0	0	0	0	1	4	0	1	0	1	1	2
ENSRNOG00000056243	ST7	217	224	231	270	264	166	205	169	264	202	251	265
ENSRNOG00000056850	AABR07006925.1	1	0	4	1	0	0	0	0	0	2	3	1
ENSRNOG00000057702	Insrr	0	2	3	0	1	9	4	4	25	1	1	0
ENSRNOG00000058057	Uggt2	461	397	499	515	470	401	380	406	471	413	367	465
ENSRNOG00000058825	SNORD116	377	339	275	302	335	299	248	231	336	258	311	385
ENSRNOG00000021144	Cebpg	657	644	611	636	594	583	573	540	557	615	700	719
ENSRNOG00000027220	Pcdhgb8	199	271	262	274	335	342	350	224	238	332	345	373
ENSRNOG00000000723	RT1-CE5	23	48	36	13	33	74	36	63	34	39	27	67
ENSRNOG00000000991	Arpc1b	63	80	61	92	98	111	91	88	88	119	104	125
ENSRNOG00000003887	Lgi2	470	496	642	486	627	468	350	346	734	464	477	560
ENSRNOG00000003942	Asnsd1	404	424	409	460	401	374	355	378	384	353	404	449
ENSRNOG00000006526	Sema3c	791	453	365	796	634	732	833	940	475	731	925	639
ENSRNOG00000007174	Utp11l	293	242	214	270	319	334	263	323	259	314	300	320
ENSRNOG00000007808	0p1l5	1115	1031	1314	1051	1247	1076	880	792	1601	1090	1090	1282
ENSRNOG00000007934	Elfn2	1101	1190	1208	1487	1451	1356	1522	1455	1375	1389	1248	1977
ENSRNOG00000010126	RGD1307704	165	114	129	160	201	145	205	168	217	143	199	248
ENSRNOG00000012682	Nr5a1	0	0	1	0	4	0	7	0	0	2	0	0
ENSRNOG00000013238	Tmem14a	83	94	79	112	103	128	124	118	94	110	145	159
ENSRNOG00000019318	Syt3	459	586	503	510	590	635	620	586	598	546	596	811
ENSRNOG00000021031	Grn	469	502	512	535	625	716	591	465	656	615	634	1088
ENSRNOG00000029778	Maob	617	567	614	746	877	789	742	579	621	639	741	916
ENSRNOG00000034258	Xirp2	0	0	0	0	0	8	0	0	3	1	3	2
ENSRNOG00000048017	-	0	0	8	0	0	0	0	0	0	0	0	0
ENSRNOG00000052319	AABR07004881.1	230	259	216	215	198	192	166	217	238	198	267	320
ENSRNOG00000054469	AABR07031234.1	0	0	0	8	0	0	0	0	0	0	1	0
ENSRNOG00000058391	7SK	5	2	3	2	0	0	2	1	4	1	5	6
ENSRNOG00000059453	Fuk	134	136	164	163	169	194	179	198	198	132	194	272
ENSRNOG00000060291	AABR07036723.1	13	23	15	14	14	10	9	8	17	12	16	22
ENSRNOG00000012872	RGD1311863	154	106	112	142	104	95	103	111	113	109	116	140
ENSRNOG00000022094	Lacc1	25	16	24	20	26	40	30	32	27	46	20	42
ENSRNOG00000012422	Tnik	2810	2408	2813	3175	3063	2534	2388	2201	3511	2822	3082	3384
ENSRNOG00000014162	Plekhb2	3632	3528	3765	3773	3974	3367	3268	2866	3897	3101	3792	4336
ENSRNOG00000004218	Klhl28	311	308	376	346	322	281	300	273	257	308	346	426
ENSRNOG00000004642	Lmx1a	3	5	0	1	0	1	0	0	0	1	7	6
ENSRNOG00000005957	Slc4a7	587	786	705	660	703	607	556	566	548	414	743	901
ENSRNOG00000008759	Csf3r	27	40	35	40	52	45	71	37	47	27	39	46
ENSRNOG00000011592	Lrp10	300	278	253	307	308	355	359	340	310	313	351	491
ENSRNOG00000015295	Ctdsp1	331	344	325	344	401	488	394	329	371	381	404	476
ENSRNOG00000016630	Tln1	847	816	913	944	1272	1148	949	791	973	1075	973	1339
ENSRNOG00000020254	Per2	642	739	805	876	867	586	585	662	784	588	846	942
ENSRNOG00000021156	Vegfb	136	77	166	93	181	173	132	158	217	114	98	133
ENSRNOG00000021573	Dpy19l3	2662	2536	2247	3025	2911	2948	3036	3262	2520	2446	2897	3574
ENSRNOG00000036918	Mettl20	19	19	19	16	31	39	22	21	12	13	18	26
ENSRNOG00000051399	Col10a1	1	3	1	6	0	0	2	0	1	0	0	0
ENSRNOG00000055142	Ect2l	3	5	3	8	0	2	3	2	6	9	14	6
ENSRNOG00000018991	Gsn	889	869	590	1054	1007	1068	987	1020	687	1090	1240	1119
ENSRNOG00000011107	Pcsk1	139	138	144	128	125	127	92	110	139	117	167	170
ENSRNOG00000016468	Tpmt	69	77	66	92	77	51	54	57	63	68	72	58
ENSRNOG00000000187	Csf2rb	9	12	22	14	16	40	15	29	30	24	33	35
ENSRNOG00000006984	Mapk11	213	253	338	273	276	210	181	234	313	212	239	358
ENSRNOG00000009460	Pdzd8	1760	1498	1616	1947	1731	1531	1418	1491	1723	1645	1824	2150
ENSRNOG00000009958	LOC100151767	306	262	262	279	131	121	266	285	106	328	316	425
ENSRNOG00000011675	Zfp40	581	481	520	515	539	508	417	405	525	538	477	567
ENSRNOG00000013642	Lrrc41	471	505	499	497	594	551	591	557	625	534	663	721
ENSRNOG00000014385	Wnt2b	12	1	9	18	5	2	3	7	6	4	15	14
ENSRNOG00000017427	Pfn2	63	69	49	59	78	67	94	85	56	82	86	112
ENSRNOG00000040289	Xkr9	6	0	6	1	0	2	0	0	1	1	2	2
ENSRNOG00000009052	Igf2bp3	0	0	1	2	4	5	4	0	0	1	1	0
ENSRNOG00000009970	Df05	61	53	78	84	105	83	102	76	129	91	91	86
ENSRNOG00000053515	AABR07028568.1	38	47	41	49	43	38	23	25	42	27	32	44
ENSRNOG00000056946	Scaf1	1797	1951	1977	2002	2542	2055	2221	2052	2643	2048	2106	2815
ENSRNOG00000009299	Adra2c	67	166	196	186	278	208	215	158	284	143	106	208
ENSRNOG00000009683	Sdcbp	3221	2753	2992	3208	3165	2960	2718	2201	3392	2811	3392	3523
ENSRNOG00000014692	Mogat1	7	2	6	12	7	12	17	16	6	15	13	28
ENSRNOG00000025349	Maneal	86	80	86	93	119	98	113	108	119	90	108	108
ENSRNOG00000029682	Clic1	65	41	61	61	76	81	79	69	78	100	69	91
ENSRNOG00000060168	Prkx	209	187	203	228	195	174	193	147	173	213	187	229
ENSRNOG00000000473	Pfdn6	222	223	220	257	205	198	200	195	280	230	267	259
ENSRNOG00000000999	Smurf1	444	494	455	747	801	640	646	508	481	588	606	976
ENSRNOG00000001602	Ltn1	1142	1075	1100	1202	1167	1057	1054	819	1088	1066	1197	1335
ENSRNOG00000001643	Psmg1	233	256	246	277	238	200	221	221	252	234	210	249
ENSRNOG00000002070	Mrpl1	48	30	30	40	29	24	28	25	45	45	38	29
ENSRNOG00000003745	Atf3	9	33	2	10	6	7	6	5	4	26	11	21
ENSRNOG00000003807	Wnt9b	4	17	26	5	8	11	0	1	19	16	3	5
ENSRNOG00000004423	Zfp238	2965	2442	2280	4026	3286	3150	3448	4424	2380	3501	3450	4706
ENSRNOG00000004487	Nek2	0	1	2	2	4	5	4	2	7	2	3	2
ENSRNOG00000005344	Nol10	258	290	300	349	310	234	242	255	274	256	280	302
ENSRNOG00000006329	Peli1	480	497	351	505	445	436	349	368	424	424	528	490
ENSRNOG00000006990	Grb7	6	5	6	10	6	0	3	3	7	10	4	2
ENSRNOG00000007805	Mybl2	22	7	10	13	8	13	0	3	16	10	16	10
ENSRNOG00000008543	Pdlim2	1	3	12	10	21	10	12	10	2	14	14	16
ENSRNOG00000008584	R0seh1	46	41	66	65	81	76	63	73	71	58	69	89
ENSRNOG00000010165	Tnfaip2	24	33	46	34	64	38	43	55	23	58	36	41
ENSRNOG00000010423	Misp	10	9	12	8	8	4	8	1	8	7	10	5
ENSRNOG00000010566	Cep44	128	85	104	119	108	101	75	64	111	116	108	117
ENSRNOG00000011718	C1rl	0	3	0	12	9	9	11	10	3	7	3	18
ENSRNOG00000013641	Myo7a	19	31	13	28	20	45	35	46	11	33	41	62
ENSRNOG00000014170	Dbn1	2194	2328	2461	2676	3126	2805	2451	2667	3051	2491	2672	3399
ENSRNOG00000014434	Chd1	519	536	560	585	563	498	449	474	588	549	533	625
ENSRNOG00000014548	Nedd9	617	512	499	518	540	480	481	412	556	407	556	634
ENSRNOG00000014610	Anpep	25	27	21	31	43	40	43	25	27	31	33	15
ENSRNOG00000015596	Efhd1	178	264	193	249	301	288	278	222	276	231	189	348
ENSRNOG00000016254	Sema4c	175	192	225	237	314	229	249	218	287	258	279	295
ENSRNOG00000016687	Ssc5d	65	87	104	106	159	107	112	99	106	94	137	133
ENSRNOG00000017017	Zbtb43	165	122	138	168	141	92	131	120	167	120	134	171
ENSRNOG00000018276	Mgat4a	622	632	631	582	704	531	514	469	669	507	706	709
ENSRNOG00000020673	Pbxip1	477	480	560	587	731	625	607	501	658	611	607	740
ENSRNOG00000020970	Rundc3a	2285	2605	2460	2865	3283	2770	2779	2846	3072	2485	2826	3276
ENSRNOG00000024040	Mb21d2	243	274	272	298	227	219	212	266	194	272	280	293
ENSRNOG00000025185	Nup188	296	302	313	424	443	397	361	378	394	331	360	486
ENSRNOG00000026907	Zbtb37	161	149	135	171	203	167	203	182	161	195	161	181
ENSRNOG00000029333	Echdc2	47	45	27	48	31	24	30	34	28	43	37	48
ENSRNOG00000029594	LOC686807	5	9	12	9	9	6	0	1	7	5	11	9
ENSRNOG00000029980	Zbtb16	1116	984	1202	1102	1306	905	868	867	1182	1021	949	1420
ENSRNOG00000038597	Dlg1	1210	1105	1296	1112	1294	1095	1040	780	1378	1101	1170	1042
ENSRNOG00000039336	Hrct1	6	4	5	8	3	1	4	2	2	9	1	2
ENSRNOG00000042283	Rslcan18	246	212	267	233	335	283	261	274	311	279	308	308
ENSRNOG00000042333	D0l1	1498	1199	1229	1320	1328	1143	1199	1058	1321	1210	1222	1330
ENSRNOG00000045811	Cldn5	303	360	314	359	540	427	335	324	418	340	305	414
ENSRNOG00000048878	Smim24	0	3	0	8	0	1	0	0	0	0	0	0
ENSRNOG00000048907	AABR07010563.1	28	20	26	35	28	19	14	14	37	29	28	20
ENSRNOG00000049985	Gprasp1	5973	6111	6289	5016	6074	5782	4742	4316	6901	4960	6245	5844
ENSRNOG00000052130	AABR07041724.1	28	19	27	22	19	16	17	14	17	24	21	14
ENSRNOG00000052950	SCAR08	5	6	6	3	4	2	1	1	1	3	1	2
ENSRNOG00000053764	SNORD33	1	1	0	3	5	3	3	4	3	2	1	2
ENSRNOG00000054131	AABR07070518.1	2	6	4	6	7	4	16	11	7	5	7	5
ENSRNOG00000054224	Bloc1s4	79	73	52	74	123	83	70	100	81	87	92	124
ENSRNOG00000054860	Clec12a	4	0	0	0	6	2	4	3	3	8	9	7
ENSRNOG00000056643	Cdh8	1272	850	955	1200	1146	850	864	896	950	1191	1192	1183
ENSRNOG00000059593	Cetn2	413	394	410	381	398	346	345	334	344	382	403	401
ENSRNOG00000060098	Ptms	2622	2556	2473	3070	3321	2947	2782	3251	3418	2969	3178	4135
ENSRNOG00000061176	Nudt3	2427	2260	1987	2600	2908	2494	2699	2547	2449	2768	2663	3406
ENSRNOG00000061760	AABR07006736.1	0	3	0	0	5	9	0	2	0	8	0	1
ENSRNOG00000009549	Fbxo3	825	729	781	742	798	660	720	595	751	688	741	849
ENSRNOG00000007255	Zpbp2	3	12	10	9	24	12	10	15	4	8	9	11
ENSRNOG00000013727	Ndc80	0	1	0	8	12	3	10	4	10	15	12	10
ENSRNOG00000015071	Zim1	18	23	36	16	26	14	10	9	30	19	22	24
ENSRNOG00000016119	Fzd7	18	33	33	62	31	45	62	98	16	42	24	76
ENSRNOG00000021400	Magee2	36	60	44	37	82	65	35	82	73	51	55	44
ENSRNOG00000027300	Ttc7b	1123	1169	1095	1162	1879	1358	1183	1036	1387	1137	1272	1493
ENSRNOG00000028884	Atp5l	886	1082	1004	1033	1087	851	910	761	1017	918	1138	1108
ENSRNOG00000038784	Piezo2	494	301	289	385	438	332	197	222	415	491	665	533
ENSRNOG00000056238	U1	5	2	2	1	1	0	0	1	5	1	3	1
ENSRNOG00000000466	Hsd17b8	88	120	85	109	149	130	109	127	171	157	144	135
ENSRNOG00000001448	Hip1	790	767	866	1055	867	770	737	744	761	898	934	1169
ENSRNOG00000001915	Chodl	3	3	13	6	2	6	0	0	22	3	0	2
ENSRNOG00000003736	Col5a2	451	407	447	427	608	493	592	385	449	434	504	635
ENSRNOG00000010417	Nol4l	168	206	182	182	297	193	207	217	249	255	197	261
ENSRNOG00000019974	Uba52	953	975	978	1152	1480	1119	1108	1001	1380	1130	1112	1618
ENSRNOG00000020076	RGD1311783	487	376	418	468	436	374	387	356	398	370	458	492
ENSRNOG00000051627	AABR07053580.1	38	29	34	39	33	27	16	25	40	49	30	35
ENSRNOG00000052271	AABR07041794.1	0	1	2	1	6	7	3	0	1	0	0	0
ENSRNOG00000000986	Camsap3	306	336	357	313	520	455	343	296	510	337	373	404
ENSRNOG00000001178	Sppl3	905	871	786	816	836	756	779	678	866	788	883	1023
ENSRNOG00000002461	Nid1	137	144	183	167	291	273	167	120	205	196	156	224
ENSRNOG00000002864	0cc1	1580	1849	1509	1900	2012	1828	2080	2009	1849	1917	2104	2482
ENSRNOG00000003765	Nr0b1	0	0	0	1	3	3	0	2	0	0	0	1
ENSRNOG00000004353	Ppfia2	2299	1878	2074	2491	2218	2032	1793	1874	1975	2189	2303	2369
ENSRNOG00000007300	C1qtnf6	26	30	14	38	21	26	11	11	26	34	44	44
ENSRNOG00000008095	Onecut1	0	1	0	6	0	0	0	0	1	0	5	0
ENSRNOG00000013269	Tnfsf10	50	50	49	32	81	81	52	46	51	64	61	187
ENSRNOG00000013562	Ndfip1	3141	2735	2911	2879	2886	2579	2646	2528	2796	2508	3034	3468
ENSRNOG00000016225	Fgd3	98	130	127	111	192	136	125	144	147	186	143	197
ENSRNOG00000018712	Camk2a	11027	10397	9143	15061	13200	11512	13899	15979	8697	12862	13472	19857
ENSRNOG00000021157	Ctss	490	506	649	581	769	571	828	533	543	548	625	1134
ENSRNOG00000021802	Isg15	8	7	3	5	21	17	8	3	13	10	11	245
ENSRNOG00000024331	Upk1a	0	1	0	6	0	0	0	0	0	2	6	3
ENSRNOG00000024899	Cxcl13	0	0	0	0	0	6	1	0	2	0	0	2
ENSRNOG00000025639	Slc39a12	151	184	316	312	268	211	60	141	71	93	201	236
ENSRNOG00000028939	Rps29	153	162	189	203	191	156	144	97	178	140	164	208
ENSRNOG00000058739	Snn	2490	1960	2012	3150	2482	2465	2863	4229	1954	2549	2658	4193
ENSRNOG00000060203	SNORD113	31	50	78	53	59	28	24	35	59	26	33	33
ENSRNOG00000054689	Cox7b	613	840	697	739	766	579	542	657	617	542	811	875
ENSRNOG00000024250	Wwc3	580	652	719	698	615	571	607	575	580	594	658	932
ENSRNOG00000026415	Col14a1	5	13	4	2	24	26	3	7	8	18	5	8
ENSRNOG00000029871	Slc8a3	222	213	298	282	279	216	205	165	399	290	226	222
ENSRNOG00000004496	Rock2	5436	5469	5291	5194	5365	4707	4933	4566	4894	4948	5515	6151
ENSRNOG00000001679	Gabrr3	0	0	8	8	20	10	12	3	6	2	14	6
ENSRNOG00000006715	Ccr1	0	1	0	1	11	4	0	0	2	1	9	3
ENSRNOG00000007644	Mbtps2	635	513	524	568	533	478	527	459	436	538	595	688
ENSRNOG00000015744	Spata25	10	17	6	21	10	7	9	5	16	14	4	2
ENSRNOG00000021938	Lrrtm4	807	601	677	933	856	678	624	461	856	788	928	695
ENSRNOG00000022358	AABR07026002.1	44	28	62	51	104	75	61	37	85	67	39	26
ENSRNOG00000022576	Nudt12	223	212	224	277	211	197	192	206	187	216	244	240
ENSRNOG00000049975	Zfp46	479	466	473	535	616	496	539	637	484	523	643	646
ENSRNOG00000000483	Syngap1	3910	3958	3958	4667	4811	4419	4548	5172	4316	4372	5027	7119
ENSRNOG00000004659	Creld2	63	59	71	69	110	78	98	62	75	52	80	89
ENSRNOG00000061040	Herc4	478	387	513	457	446	404	414	361	424	437	474	531
ENSRNOG00000007865	Ephb1	479	379	410	538	506	534	524	563	478	540	627	587
ENSRNOG00000011909	Rasa2	539	460	431	487	453	461	404	387	443	437	511	495
ENSRNOG00000012008	S100a3	8	7	0	2	8	24	12	2	15	5	17	2
ENSRNOG00000012832	Mfsd5	211	196	154	200	281	214	209	227	276	216	223	260
ENSRNOG00000012959	0b1	486	597	556	622	587	459	495	482	602	545	545	584
ENSRNOG00000015631	Ippk	366	368	341	390	297	289	340	341	281	290	452	578
ENSRNOG00000033153	Sfn	0	1	3	8	3	5	11	12	2	0	2	5
ENSRNOG00000042289	Plcxd2	3466	2768	2415	3446	2963	2468	2374	2842	1983	2940	4214	3128
ENSRNOG00000046852	B3gat2	224	204	122	188	160	143	164	133	179	221	230	221
ENSRNOG00000013717	Bmp6	70	85	94	92	145	103	91	104	133	96	108	112
ENSRNOG00000037655	Gatb	224	262	205	250	226	201	204	184	240	184	221	283
ENSRNOG00000038211	Chn3	14	23	17	21	15	10	14	11	13	12	5	16
ENSRNOG00000001875	Smpd4	250	210	287	213	361	247	324	259	330	272	289	366
ENSRNOG00000019447	Ecel1	16	8	7	0	20	20	15	10	46	5	14	18
ENSRNOG00000003455	Zfp13	59	66	84	109	130	111	89	90	144	129	121	142
ENSRNOG00000007104	Itpr1	6806	9944	8233	13140	9958	8470	15232	15272	5597	10923	8145	18828
ENSRNOG00000009143	Lrrc57	158	126	134	158	104	122	142	101	99	121	139	128
ENSRNOG00000009935	Xpo1	1550	1489	1473	1574	1508	1298	1408	1333	1414	1337	1565	1651
ENSRNOG00000016488	Pltp	463	514	543	589	777	596	589	511	564	494	513	807
ENSRNOG00000016875	Cbx7	412	408	485	505	562	518	553	474	580	524	535	649
ENSRNOG00000022009	Mzb1	0	1	8	1	0	0	1	0	0	0	0	1
ENSRNOG00000023148	Col11a1	208	275	269	268	193	176	178	277	86	231	293	327
ENSRNOG00000031706	AABR07027388.1	24	21	154	14	154	167	140	24	33	273	151	285
ENSRNOG00000046636	Hist1h4b	150	161	252	127	174	149	116	109	168	142	127	143
ENSRNOG00000001294	Ift81	282	279	180	229	247	193	215	158	295	252	198	284
ENSRNOG00000001596	Atp5g3	832	1047	917	1072	1002	882	831	775	931	878	998	1215
ENSRNOG00000005580	Itgb4	275	111	211	286	178	232	79	149	219	248	419	274
ENSRNOG00000007665	Cse1l	855	878	888	940	861	787	756	820	803	797	847	1012
ENSRNOG00000017030	Arid1b	1804	1848	1825	2082	2342	2131	2077	2026	1301	2002	2357	2602
ENSRNOG00000012864	Ern1	311	282	246	276	257	302	202	189	290	316	275	295
ENSRNOG00000013981	Ptpn5	1161	1232	1259	1384	1873	1434	1211	1356	1615	1337	1434	1796
ENSRNOG00000015101	Mak	6	11	15	5	3	6	6	4	1	4	8	5
ENSRNOG00000055721	Rnf128	440	391	285	376	332	350	296	306	327	299	447	390
ENSRNOG00000010890	Bmp1	365	276	317	362	344	302	270	243	318	286	329	429
ENSRNOG00000001408	Actl6b	492	465	498	596	556	496	407	374	537	490	583	631
ENSRNOG00000003515	Ephx1	155	188	150	236	229	202	226	240	246	213	201	233
ENSRNOG00000003790	Mael	3	0	0	3	0	0	0	0	6	4	3	1
ENSRNOG00000004110	Trib2	522	444	450	562	604	372	412	350	508	471	467	438
ENSRNOG00000004197	Asb12	0	0	0	0	3	0	3	0	0	0	0	0
ENSRNOG00000005256	Zc3h15	943	851	803	956	865	803	755	792	696	753	937	1033
ENSRNOG00000006197	Calu	904	940	888	879	949	864	789	676	949	803	907	964
ENSRNOG00000007520	Zcchc3	37	33	31	40	53	69	44	34	43	33	41	54
ENSRNOG00000007859	Cep83	595	559	531	532	478	509	504	479	410	517	474	540
ENSRNOG00000008025	Bend5	85	105	129	127	134	79	81	56	125	94	109	89
ENSRNOG00000008713	Slc41a2	426	385	477	339	413	389	291	319	490	362	466	435
ENSRNOG00000009466	Unc45b	2	0	0	9	0	0	1	0	1	10	0	0
ENSRNOG00000009949	Pcdh18	112	97	98	62	144	102	148	105	83	112	115	114
ENSRNOG00000013798	Fnbp1l	403	399	608	452	529	407	345	318	668	355	341	412
ENSRNOG00000016705	Prpf4b	1089	1022	1058	1236	1200	986	938	898	943	1026	1119	1147
ENSRNOG00000017246	Adad1	0	3	0	3	0	0	0	0	0	0	0	0
ENSRNOG00000017876	D0jc21	180	197	166	186	151	131	123	191	141	141	136	247
ENSRNOG00000018330	Fam83f	4	2	9	7	5	18	10	11	6	14	4	5
ENSRNOG00000018430	Grk1	6	9	5	4	15	12	10	7	11	7	15	22
ENSRNOG00000019390	Klhl40	2	4	4	11	14	14	8	6	12	12	11	4
ENSRNOG00000020860	Tdrkh	468	479	511	474	514	399	444	376	462	397	508	462
ENSRNOG00000021110	Mllt11	1953	2043	1910	1794	1841	1597	1629	1837	1958	1718	1905	1969
ENSRNOG00000022751	LOC500445	0	3	3	0	0	0	0	0	0	0	1	0
ENSRNOG00000022800	Sp140	19	12	18	17	30	18	24	29	27	30	18	30
ENSRNOG00000026647	Cxcl16	22	29	17	33	23	38	35	62	34	45	32	50
ENSRNOG00000029939	Gypc	27	25	18	27	19	23	7	15	13	27	27	24
ENSRNOG00000030580	LOC317588	0	0	0	0	0	3	3	0	3	0	1	1
ENSRNOG00000031247	Lekr1	103	61	80	62	63	46	57	65	77	75	58	86
ENSRNOG00000047040	Lhb	7	29	17	14	17	4	6	10	10	7	6	7
ENSRNOG00000047466	Bdnf	611	417	438	532	544	417	262	447	493	460	637	470
ENSRNOG00000048039	LOC679149	0	0	0	0	3	3	0	0	0	0	0	0
ENSRNOG00000048190	Rgmb	375	469	410	366	458	360	333	260	458	318	414	404
ENSRNOG00000050123	Gdf5	0	0	0	0	3	0	3	0	2	0	1	0
ENSRNOG00000053606	SCAR06	41	75	47	35	40	44	34	23	44	42	50	39
ENSRNOG00000054553	AABR07071210.2	1	1	2	1	0	0	0	0	0	0	0	0
ENSRNOG00000056183	SNORA19	1	1	1	1	4	2	5	2	1	5	2	3
ENSRNOG00000057161	AABR07027407.1	295	353	285	386	304	272	274	296	344	341	390	377
ENSRNOG00000011153	Il17ra	170	175	125	203	211	213	207	195	203	218	131	230
ENSRNOG00000031406	Hps3	434	411	399	431	441	348	379	335	369	361	453	463
ENSRNOG00000006642	Yipf6	857	376	495	472	486	419	484	395	470	577	427	601
ENSRNOG00000007754	Insm2	7	6	10	6	4	6	3	1	8	1	3	2
ENSRNOG00000017403	Apobr	24	32	16	35	28	38	53	42	39	36	33	38
ENSRNOG00000020642	Flad1	270	264	278	345	383	336	343	299	370	290	355	371
ENSRNOG00000059961	Rapgef3	571	503	485	601	694	648	568	582	674	593	592	854
ENSRNOG00000016592	G0i2	1425	1678	1632	1603	1998	1966	1753	1596	2111	1696	1756	2309
ENSRNOG00000010421	Wdr91	290	264	262	300	332	381	304	305	306	306	374	462
ENSRNOG00000002129	Lrrc8b	580	558	573	901	885	682	685	877	601	833	746	991
ENSRNOG00000003956	Arhgap6	125	128	173	48	88	131	58	45	249	75	93	71
ENSRNOG00000006116	Hk2	137	164	149	219	212	218	243	161	159	180	219	241
ENSRNOG00000010652	Dock6	95	145	144	135	273	170	149	111	151	192	136	201
ENSRNOG00000013517	Phtf2	168	145	160	211	239	178	190	234	169	181	213	242
ENSRNOG00000028064	Fhad1	17	36	18	27	14	44	56	49	17	47	32	64
ENSRNOG00000058707	SNORA11	0	0	0	1	2	4	2	0	1	1	1	2
ENSRNOG00000025121	Pla2g3	43	32	51	17	20	27	25	22	31	51	41	72
ENSRNOG00000059656	AABR07028839.1	5	2	5	4	6	7	7	12	2	1	7	4
ENSRNOG00000000640	Egr2	15	43	43	81	34	19	33	27	24	15	19	65
ENSRNOG00000002292	Hnrpd	957	822	815	812	930	770	640	722	792	781	848	855
ENSRNOG00000003453	Lypd1	740	474	771	590	607	776	354	323	973	569	668	411
ENSRNOG00000004161	Mtif2	199	220	210	235	229	180	185	159	200	204	219	219
ENSRNOG00000004199	AABR07062753.1	34	10	13	19	16	10	8	12	13	6	23	11
ENSRNOG00000004280	Tcn2	163	146	199	212	250	240	221	173	221	138	187	289
ENSRNOG00000006146	Trim54	4	1	5	4	5	6	13	6	4	9	8	10
ENSRNOG00000007906	Bub1b	4	12	4	1	6	1	0	0	1	1	4	8
ENSRNOG00000008467	Agbl2	6	10	10	17	9	15	20	32	8	20	27	27
ENSRNOG00000011358	Hipk3	1419	1102	1225	1456	1408	1207	1056	1030	1486	1266	1470	1414
ENSRNOG00000014366	Shc3	558	683	696	641	755	562	432	527	994	565	552	656
ENSRNOG00000017086	Zfp341	45	38	42	48	74	53	56	49	63	53	57	69
ENSRNOG00000019037	AABR07008724.1	12	9	8	7	6	7	2	4	13	3	8	4
ENSRNOG00000020873	Nphs1	1	0	12	7	1	2	0	2	1	0	0	6
ENSRNOG00000021886	B4galt7	164	128	154	163	200	163	195	187	196	154	169	252
ENSRNOG00000024678	Izumo1	0	2	2	3	4	5	6	3	4	6	2	0
ENSRNOG00000026676	LOC500567	0	0	2	0	0	4	5	2	0	0	3	0
ENSRNOG00000026842	Nnt	545	469	568	594	686	605	594	626	624	607	613	793
ENSRNOG00000033658	Kntc1	17	41	26	35	60	24	61	41	48	58	38	64
ENSRNOG00000039829	Rpp14	170	130	169	181	162	125	126	135	171	164	178	230
ENSRNOG00000047854	LOC100909593	131	146	107	162	150	157	199	181	152	154	144	246
ENSRNOG00000050623	Vom1r-ps112	0	2	0	0	4	2	5	0	4	2	1	1
ENSRNOG00000051420	Cables2	185	208	179	188	195	160	162	138	199	150	208	212
ENSRNOG00000056257	Cacng7	852	818	758	946	987	952	935	1001	901	968	941	1070
ENSRNOG00000057040	Spns2	677	618	656	775	749	527	625	553	564	648	703	1019
ENSRNOG00000058474	AABR07015941.1	8	8	4	2	11	12	9	10	9	11	7	6
ENSRNOG00000058506	AC095078.2	0	0	0	0	4	2	0	0	2	2	3	0
ENSRNOG00000060626	Polk	118	140	120	158	139	77	117	104	134	120	141	169
ENSRNOG00000004273	Ifitm1	0	0	5	3	3	9	5	5	12	7	6	1
ENSRNOG00000054759	SNORD115	1	5	1	1	1	0	0	0	0	1	0	0
ENSRNOG00000001151	Sirt4	30	24	30	17	43	41	34	30	31	24	32	54
ENSRNOG00000002978	Faslg	5	8	6	7	22	12	9	6	12	10	17	12
ENSRNOG00000010390	Hmbs	112	109	78	119	94	83	85	77	94	100	149	125
ENSRNOG00000012436	Adh6	0	0	0	0	4	0	2	0	5	1	0	2
ENSRNOG00000014055	0t1	30	11	17	10	34	24	36	19	33	22	14	28
ENSRNOG00000016257	Cotl1	631	796	638	1042	891	823	937	1088	673	978	869	1296
ENSRNOG00000020527	Drap1	222	282	224	274	313	305	286	290	315	296	309	413
ENSRNOG00000024346	Plet1	3	2	1	0	6	3	1	8	8	3	5	6
ENSRNOG00000033256	LOC691141	1	3	6	5	1	1	1	2	3	9	2	2
ENSRNOG00000042044	Stard3	338	409	324	433	456	415	460	438	454	345	517	587
ENSRNOG00000053384	Bmp7	13	24	21	39	69	49	9	47	62	36	21	22
ENSRNOG00000057639	AABR07014304.1	2	0	1	0	1	1	7	4	2	2	2	7
ENSRNOG00000000844	Ly6g6d	0	0	0	0	0	2	0	4	0	5	0	0
ENSRNOG00000002141	Cd200	1146	1264	1404	1116	1271	1110	1083	980	1445	1097	1095	1133
ENSRNOG00000003897	Col1a1	83	97	159	76	276	232	90	68	249	180	104	138
ENSRNOG00000004677	Zeb2	4834	4920	4014	5663	5189	5014	6138	6581	3151	5371	5571	7343
ENSRNOG00000004971	Txlng	138	135	148	174	143	140	128	85	125	142	144	140
ENSRNOG00000005568	Pcnxl4	728	667	804	801	808	625	652	633	817	693	849	922
ENSRNOG00000005804	Eif3d	394	463	397	503	539	572	488	452	516	557	543	694
ENSRNOG00000008040	Fam64a	0	0	0	0	0	0	4	2	0	0	0	2
ENSRNOG00000011134	Lama2	204	126	186	172	226	251	176	209	196	190	183	258
ENSRNOG00000011785	Xrn2	832	748	665	900	790	735	676	635	764	770	917	995
ENSRNOG00000015886	Cnnm4	226	229	270	248	253	167	236	178	276	217	307	257
ENSRNOG00000016381	Ust	154	152	201	193	213	134	140	62	304	168	136	118
ENSRNOG00000017206	Igfbp5	1478	2434	2223	784	1864	1450	1227	559	2273	1328	1281	1180
ENSRNOG00000019412	Rhbg	1	1	0	0	2	7	0	2	6	0	3	7
ENSRNOG00000019890	Folr2	3	5	3	0	10	2	7	7	7	1	0	15
ENSRNOG00000020250	Pcgf6	212	180	225	235	217	173	190	157	210	157	207	217
ENSRNOG00000022146	Hist1h2af	0	0	0	2	4	4	1	1	4	5	1	3
ENSRNOG00000023640	Rab25	0	0	4	2	0	0	0	0	0	0	0	0
ENSRNOG00000026753	Mpzl3	57	71	57	35	52	32	29	46	41	44	36	44
ENSRNOG00000028956	Mbd3	461	358	392	481	550	471	485	465	481	447	401	609
ENSRNOG00000034254	Actb	15160	16332	14384	18923	18549	17582	18326	20019	16634	17257	18347	26007
ENSRNOG00000050114	Fam228a	7	6	7	4	1	4	3	3	7	2	8	11
ENSRNOG00000053070	AABR07053749.1	203	198	239	297	228	193	224	144	232	203	177	276
ENSRNOG00000054111	AABR07066829.1	2	4	0	0	0	0	0	0	0	1	0	1
ENSRNOG00000056092	Hephl1	0	3	5	6	13	5	10	4	4	7	0	13
ENSRNOG00000059408	Prr12	1003	1011	1007	1085	1365	1213	1140	988	1493	1097	1252	1367
ENSRNOG00000059954	AABR07026924.1	4	2	0	0	0	0	0	0	0	2	0	0
ENSRNOG00000060448	Hand2	0	0	0	0	4	0	0	2	0	0	0	0
ENSRNOG00000019965	Tgfb1i1	91	109	87	143	127	126	131	167	141	128	157	229
ENSRNOG00000051262	Tmc1	0	0	0	0	0	0	2	4	0	1	4	4
ENSRNOG00000056358	Ccdc27	8	6	0	9	11	21	0	33	0	16	12	16
ENSRNOG00000024056	Zfp715	225	249	291	326	245	243	220	234	229	237	282	318
ENSRNOG00000002773	Rgs4	774	886	1193	924	1224	806	596	233	1420	861	590	480
ENSRNOG00000014791	Peg3	10177	10470	11385	9114	10572	10056	8309	8296	12632	9084	10743	10337
ENSRNOG00000021345	Timd2	0	0	0	0	2	4	0	0	0	0	2	2
ENSRNOG00000039714	Olr1529	0	0	0	0	2	4	0	0	0	0	0	0
ENSRNOG00000057822	Rn60_20_0058.5	0	0	0	0	2	4	0	0	0	0	0	0
ENSRNOG00000061888	AABR07016856.1	0	3	0	0	6	3	6	0	1	1	2	2
ENSRNOG00000001736	Bdh1	252	236	307	328	317	223	195	232	317	263	256	318
ENSRNOG00000019163	Syt6	198	189	193	89	151	153	123	93	186	137	138	222
ENSRNOG00000055749	Metazoa_SRP	51	60	59	53	85	88	54	72	117	103	71	89
ENSRNOG00000060703	Troap	0	0	0	1	1	1	1	5	0	2	5	9
ENSRNOG00000004870	Dyrk3	116	74	106	89	103	82	66	54	141	127	140	106
ENSRNOG00000030237	Cox7c	549	559	480	584	562	470	418	496	452	455	490	599
ENSRNOG00000050554	LOC100362342	3	5	10	6	8	10	16	10	4	2	3	11
ENSRNOG00000057662	AABR07058192.1	5	8	4	3	0	2	3	3	6	6	5	9
ENSRNOG00000058847	AABR07044001.4	7	9	9	19	14	16	17	26	1	23	9	25
ENSRNOG00000033747	Sp110	34	36	43	34	63	64	53	30	46	45	69	158
ENSRNOG00000010947	Mmp14	87	93	119	100	140	143	111	112	139	127	93	88
ENSRNOG00000053079	AC117889.1	5	8	8	10	5	4	5	2	4	5	8	13
ENSRNOG00000002092	Hunk	130	219	177	281	187	249	210	467	130	218	135	412
ENSRNOG00000003170	Nlrp3	43	48	39	58	61	61	85	49	39	44	51	55
ENSRNOG00000011039	Gch1	4	0	2	0	6	3	5	3	2	0	1	16
ENSRNOG00000011568	Rspo3	227	167	225	174	233	177	141	101	187	147	152	103
ENSRNOG00000012027	Bco1	3	5	6	0	0	3	0	0	6	0	6	4
ENSRNOG00000014464	Tnfsf13b	4	0	1	5	4	9	3	9	6	4	14	10
ENSRNOG00000024335	Fastkd1	253	251	251	250	338	274	343	249	277	271	309	288
ENSRNOG00000028384	Npepl1	61	61	52	66	81	98	68	68	101	66	66	99
ENSRNOG00000030151	Thsd7a	902	684	713	692	829	781	527	452	879	691	1034	803
ENSRNOG00000060048	Eif2s3y	631	516	474	594	572	485	457	469	522	485	596	603
ENSRNOG00000024657	Mfsd4	311	311	322	479	397	441	394	471	395	408	421	529
ENSRNOG00000000622	Hint1-ps1	357	430	359	433	409	353	336	312	326	364	413	472
ENSRNOG00000002443	Mfap3	173	163	196	255	204	145	156	159	166	183	194	230
ENSRNOG00000015297	RGD1561662	1	1	7	1	9	6	6	4	6	8	2	5
ENSRNOG00000017481	Sucla2	1278	1419	1266	1205	1253	1111	1152	1153	1177	1221	1353	1415
ENSRNOG00000021824	D0jb1	410	380	408	626	387	345	374	437	354	323	384	579
ENSRNOG00000055512	Hist1h2bk	15	6	8	15	28	10	21	16	37	14	23	22
ENSRNOG00000056217	SNORA48	4	12	9	6	4	2	3	6	8	10	4	6
ENSRNOG00000016239	Zadh2	128	125	150	188	214	252	147	143	217	177	228	190
ENSRNOG00000003732	Flrt2	400	608	474	654	584	538	709	788	562	530	523	786
ENSRNOG00000051957	AC126897.1	0	0	1	0	4	0	3	1	0	4	0	1
ENSRNOG00000005335	Galnt13	227	202	225	286	259	201	209	116	279	229	207	198
ENSRNOG00000017113	Ccnt2	1336	1211	1270	1470	1381	1253	1094	1112	1257	1282	1423	1372
ENSRNOG00000047934	RGD1566359	288	242	190	295	374	250	296	322	291	286	334	328
ENSRNOG00000001644	Tmem30c	11	8	2	3	6	0	3	0	5	5	1	2
ENSRNOG00000004500	Myc	50	38	28	49	58	59	55	52	78	36	59	57
ENSRNOG00000012428	Maf	85	73	44	95	127	85	103	84	111	84	97	104
ENSRNOG00000012739	Brf2	126	82	91	102	110	86	47	70	83	74	107	118
ENSRNOG00000017561	Toe1	79	61	66	60	119	102	55	87	76	101	94	104
ENSRNOG00000018129	LOC683884	423	430	415	435	396	371	348	402	421	327	371	476
ENSRNOG00000019424	Aspdh	31	30	54	52	59	64	62	47	54	48	52	97
ENSRNOG00000019730	Inppl1	319	304	364	406	454	401	411	361	359	342	380	551
ENSRNOG00000020593	Gipc3	1	3	0	4	0	0	1	0	3	2	6	8
ENSRNOG00000021101	Sema6c	160	152	180	159	206	224	186	176	188	168	207	242
ENSRNOG00000021231	Lzts3	1731	1383	1557	2168	2433	1883	1966	1700	2109	1732	2249	2481
ENSRNOG00000021452	Hypm	10	14	5	8	7	2	7	3	7	9	7	7
ENSRNOG00000026643	Chordc1	696	605	647	810	707	598	625	565	422	577	700	716
ENSRNOG00000029148	Pdgfd	58	44	54	62	62	41	35	29	41	44	73	64
ENSRNOG00000029945	Cuzd1	7	0	0	0	0	0	0	0	0	1	1	0
ENSRNOG00000052310	Pkd1l3	5	15	23	33	24	6	6	2	13	13	36	20
ENSRNOG00000052357	Fosl2	127	120	122	100	129	101	87	68	133	89	87	121
ENSRNOG00000052524	AABR07057146.1	0	0	0	0	0	0	0	7	0	0	0	0
ENSRNOG00000056585	Fscn1	326	438	334	459	550	406	452	443	582	425	478	692
ENSRNOG00000061096	LOC102723236	144712	195759	201378	221711	199502	175238	160011	149634	194673	159159	169366	245453
ENSRNOG00000000568	Slc29a3	180	195	195	221	229	234	239	241	187	247	263	343
ENSRNOG00000001712	Alg3	65	58	95	79	111	86	93	97	112	94	126	126
ENSRNOG00000002164	Nmu	3	4	1	0	0	0	1	0	0	0	0	1
ENSRNOG00000002403	Fam129a	8	12	11	13	11	22	19	18	17	22	16	20
ENSRNOG00000003840	Slit2	1709	1689	1877	873	1524	1475	1136	940	2108	1184	1958	1309
ENSRNOG00000004330	Chrdl1	123	101	91	158	173	154	155	116	133	134	135	128
ENSRNOG00000006711	Zfp212	102	80	93	94	148	139	90	100	126	98	123	108
ENSRNOG00000008459	A0pc13	78	66	102	97	116	119	100	104	65	96	95	93
ENSRNOG00000008815	Fbxo46	84	114	108	110	140	129	119	132	112	125	97	166
ENSRNOG00000009028	Rnf126	338	331	331	409	452	423	362	401	440	383	387	508
ENSRNOG00000009330	Slc17a5	316	217	339	293	312	216	255	215	310	289	304	254
ENSRNOG00000011637	Mbl2	0	0	0	0	2	2	1	0	0	1	2	0
ENSRNOG00000012576	Vimp	284	249	265	310	360	323	292	325	300	341	297	366
ENSRNOG00000012830	Paqr8	790	666	768	880	870	957	854	893	916	816	902	1145
ENSRNOG00000013423	Npap60	591	509	502	540	550	427	498	450	544	489	487	641
ENSRNOG00000015419	Spem1	7	18	17	13	11	11	6	6	21	16	11	16
ENSRNOG00000017130	Rhd	5	8	0	2	0	0	0	3	0	1	5	8
ENSRNOG00000018262	Ampd3	698	629	576	612	791	839	696	613	852	717	860	916
ENSRNOG00000018613	Crip3	0	0	0	0	0	2	2	1	4	3	2	0
ENSRNOG00000020497	Plekha1	1314	1013	1166	1285	1255	1125	1033	922	1099	1150	1433	1370
ENSRNOG00000021410	Negr1	1016	779	988	667	975	869	571	521	1396	800	980	760
ENSRNOG00000025094	Gpr183	9	9	8	3	6	21	19	10	12	17	7	22
ENSRNOG00000026962	Osbpl8	1202	1242	1113	1102	1280	1127	957	863	1176	1001	1222	1351
ENSRNOG00000027233	Trpc5	813	828	718	973	830	771	1076	1477	597	871	1029	1340
ENSRNOG00000030914	RGD1559493	0	0	0	0	2	1	0	2	0	2	0	0
ENSRNOG00000031515	Klra2	15	19	11	15	24	28	34	11	13	15	25	14
ENSRNOG00000039469	Pcdhb19	166	93	126	175	229	185	170	134	152	184	191	210
ENSRNOG00000042111	Sult1c2a	0	1	0	1	3	2	2	2	3	0	2	4
ENSRNOG00000042118	RGD1310081	1387	1325	1534	1518	1545	1261	1374	1067	1509	1101	1603	1606
ENSRNOG00000051689	AABR07037447.1	4	2	6	6	4	1	1	1	1	1	2	3
ENSRNOG00000052219	Gm2a	386	444	405	397	534	521	429	429	515	513	473	629
ENSRNOG00000052774	AC123253.2	2	2	1	0	0	0	0	0	0	2	0	0
[truncated: 18,058 more rows]
