# Supplementary material for: Combined administration of catalpol, puerarin, gastrodin, and borneol modulates the Tlr4/Myd88/NF-κB signaling pathway and alleviates microglia inflammation in Alzheimer’s disease
Source: Front Pharmacol. 2024 Oct 31;15:1492237. doi: 10.3389/fphar.2024.1492237 (PMC11560463; doi:10.3389/fphar.2024.1492237)
Supplement: Supplementary file 9 [file Table5.XLSX]

## Sheet: Sham vs Model
Gene_ID	Gene_Name	BaseMean	Log2FoldChange	lfcSE	stat	p_value	padj
ENSRNOG00000032844	RT1-Da	63.1355	3.99697	0.489582	8.16405	3.23964e-16	5.22749e-12
ENSRNOG00000018735	Cd74	205.833	3.97467	0.584294	6.80252	1.02806e-11	8.29438e-08
ENSRNOG00000000451	RT1-Ba	29.2522	4.42499	0.742208	5.96192	2.49289e-09	1.34084e-05
ENSRNOG00000032708	RT1-Bb	25.5943	2.91138	0.497885	5.8475	4.9902e-09	2.01305e-05
ENSRNOG00000007457	Serping1	102.76	1.71186	0.29611	5.78117	7.4181e-09	2.39397e-05
ENSRNOG00000031540	LOC100362384	328.132	0.569918	0.104298	5.46433	4.64651e-08	0.00012496
ENSRNOG00000033215	RT1-Db1	24.6885	3.66723	0.690476	5.31115	1.08933e-07	0.000251107
ENSRNOG00000018969	Gpatch4	214.091	-0.654078	0.127811	-5.11754	3.09541e-07	0.000624345
ENSRNOG00000013140	Pdzd2	947.508	-0.607487	0.124544	-4.87771	1.07323e-06	0.00192419
ENSRNOG00000046834	C3	410.243	1.85415	0.38844	4.77332	1.81212e-06	0.00292404
ENSRNOG00000016552	Hmgcs1	3109.16	-0.387872	0.0850788	-4.55897	5.14048e-06	0.00716279
ENSRNOG00000053037	AABR07024139.1	392.521	-0.506325	0.111244	-4.55149	5.32681e-06	0.00716279
ENSRNOG00000016460	Clu	6737.89	0.300233	0.0694816	4.32104	1.55295e-05	0.0192757
ENSRNOG00000024000	Cd22	12.8996	2.5225	0.588845	4.28381	1.83723e-05	0.0211754
ENSRNOG00000016753	Slc14a1	597.294	0.456764	0.107062	4.26633	1.98714e-05	0.0213763
ENSRNOG00000000542	D0h8	124.033	1.36607	0.326374	4.18559	2.84432e-05	0.0270113
ENSRNOG00000006932	Dock2	56.1159	1.18721	0.284237	4.17681	2.95621e-05	0.0270113
ENSRNOG00000000811	Pkib	35.0355	-1.32884	0.318479	-4.17247	3.01316e-05	0.0270113
ENSRNOG00000005149	Sacm1l	771.458	-0.278346	0.0679511	-4.09627	4.19856e-05	0.0353413
ENSRNOG00000037886	AABR07019412.1	206.103	0.808535	0.198068	4.0821	4.46302e-05	0.0353413
ENSRNOG00000004048	Lrrk2	954.867	-0.345805	0.084858	-4.0751	4.59945e-05	0.0353413
ENSRNOG00000000396	Ddx50	426.936	-0.371805	0.0918404	-4.04839	5.15719e-05	0.0378257
ENSRNOG00000009912	Fgr	21.9782	1.93719	0.485892	3.98688	6.69466e-05	0.0469674
ENSRNOG00000032297	Msmo1	997.536	-0.328038	0.0830178	-3.95141	7.76905e-05	0.0522339
ENSRNOG00000050697	Ctsz	122.186	0.754276	0.192605	3.91619	8.99597e-05	0.0580636
ENSRNOG00000000655	Ptprc	89.4719	0.968147	0.248109	3.9021	9.53604e-05	0.0591821
ENSRNOG00000022884	Cd84	51.5271	0.971166	0.249699	3.88934	0.000100518	0.0600725
ENSRNOG00000009565	Pdk4	73.7473	-1.07836	0.278485	-3.87223	0.000107843	0.0621485
ENSRNOG00000008816	Gpnmb	152.03	0.697304	0.183137	3.80755	0.00014035	0.075482
ENSRNOG00000024114	Zdbf2	1233.88	-0.456725	0.120316	-3.79606	0.000147016	0.075482
ENSRNOG00000013190	R0set2	139.629	0.733812	0.193427	3.79375	0.000148391	0.075482
ENSRNOG00000056135	Tsc22d3	552.714	-0.427664	0.112882	-3.78859	0.000151503	0.075482
ENSRNOG00000003463	Srebf1	884.416	0.39735	0.10501	3.78393	0.000154369	0.075482
ENSRNOG00000018509	Cx3cr1	226.954	0.522001	0.139093	3.75288	0.000174816	0.0808737
ENSRNOG00000013220	Hmha1	85.0012	0.840726	0.224073	3.75201	0.00017542	0.0808737
ENSRNOG00000017976	Slco2b1	323.837	0.4477	0.119998	3.73091	0.000190789	0.0832674
ENSRNOG00000019322	Notch1	1274.53	0.268111	0.0718657	3.73072	0.000190933	0.0832674
ENSRNOG00000013851	Spry4	182.451	-0.628161	0.17009	-3.69311	0.000221528	0.0917011
ENSRNOG00000016905	Hmg20a	1010.58	0.231302	0.0626756	3.69047	0.000223841	0.0917011
ENSRNOG00000003553	Efemp1	105.368	0.715034	0.193958	3.68654	0.00022732	0.0917011
ENSRNOG00000020182	Mvp	183.705	0.667924	0.181495	3.68013	0.000233118	0.091746
ENSRNOG00000026306	Clec5a	7.19479	3.32889	0.906893	3.67066	0.000241929	0.0929469
ENSRNOG00000014125	Evi2b	14.5707	1.83547	0.501581	3.65937	0.00025284	0.0948798
ENSRNOG00000031930	Bin2	71.9408	0.662646	0.182032	3.64027	0.000272356	0.0988373
ENSRNOG00000002948	Abcc3	29.581	1.23784	0.340452	3.63588	0.000277032	0.0988373
ENSRNOG00000019891	Sgta	1298.15	0.218938	0.0602932	3.63122	0.000282081	0.0988373
ENSRNOG00000025184	Prss35	149.467	0.780196	0.215169	3.62596	0.000287887	0.0988373
ENSRNOG00000029042	Mt-nd6	4231.63	-0.367423	0.101639	-3.61498	0.00030037	0.100975
ENSRNOG00000026616	Ndufb2	166.699	-0.493082	0.137214	-3.59352	0.000326242	0.107433
ENSRNOG00000017941	Optn	646.086	0.811522	0.226424	3.58408	0.000338262	0.109164
ENSRNOG00000002045	Anxa3	364.866	0.548514	0.153479	3.57388	0.000351729	0.111284
ENSRNOG00000033906	Zfp667	464.348	-0.341244	0.095725	-3.56484	0.000364084	0.112978
ENSRNOG00000018795	Rpl18a	1157.08	0.272757	0.0766447	3.55872	0.000372674	0.113462
ENSRNOG00000008289	Slc25a3	2827.02	-0.178193	0.0502891	-3.54336	0.000395058	0.117932
ENSRNOG00000012843	Aspg	15.5936	1.81875	0.513947	3.53878	0.000401975	0.117932
ENSRNOG00000008947	Cpz	11.0823	2.5044	0.711512	3.51983	0.00043183	0.123686
ENSRNOG00000010967	Cdc37l1	916.704	-0.363455	0.103351	-3.51672	0.000436918	0.123686
ENSRNOG00000030118	Msn	325.006	0.50854	0.145616	3.49232	0.000478838	0.131237
ENSRNOG00000017198	Hif3a	48.7075	-1.19901	0.343384	-3.49175	0.000479859	0.131237
ENSRNOG00000007387	Per1	690.728	-0.479935	0.138085	-3.47566	0.000509599	0.13372
ENSRNOG00000001785	Etv5	926.763	-0.396243	0.114043	-3.47449	0.000511816	0.13372
ENSRNOG00000018126	Abca1	1844.93	0.390754	0.112497	3.47346	0.000513796	0.13372
ENSRNOG00000010331	Ctsb	4450.94	0.198883	0.0573428	3.46832	0.000523729	0.134141
ENSRNOG00000021161	Fermt3	57.2433	0.849466	0.245366	3.46203	0.000536108	0.135166
ENSRNOG00000001815	Eif4a2	6287.87	-0.164574	0.0476747	-3.45202	0.000556399	0.138124
ENSRNOG00000019418	Lrrc4b	2519.99	0.229878	0.0667881	3.44189	0.000577656	0.141228
ENSRNOG00000022804	Foxp4	382.721	0.390631	0.113712	3.43526	0.000591975	0.142569
ENSRNOG00000013102	Entpd2	340.566	0.4404	0.128491	3.42748	0.00060921	0.144494
ENSRNOG00000000521	Cdkn1a	73.4769	-0.918921	0.268835	-3.41816	0.000630472	0.144494
ENSRNOG00000012168	Fbxl3-ps1	158.831	0.471757	0.138089	3.41632	0.000634733	0.144494
ENSRNOG00000019276	RGD735029	614.865	0.284191	0.0831974	3.41587	0.000635789	0.144494
ENSRNOG00000012630	Rhoc	115.055	0.77896	0.229235	3.39808	0.000678594	0.152081
ENSRNOG00000009385	Pik3cg	150.265	0.650746	0.191917	3.39076	0.000696979	0.15212
ENSRNOG00000014526	Cars2	125.999	0.47691	0.14066	3.39051	0.000697625	0.15212
ENSRNOG00000000704	Cmklr1	33.62	1.41647	0.419327	3.37797	0.000730233	0.157107
ENSRNOG00000024277	Card11	35.489	1.76663	0.526172	3.35752	0.000786454	0.166977
ENSRNOG00000006749	Tmtc3	389.559	-0.408043	0.121726	-3.35215	0.000801879	0.167896
ENSRNOG00000020247	Cnih2	1929.69	0.589304	0.175974	3.34881	0.000811594	0.167896
ENSRNOG00000051264	Dlx6as	164.462	-0.576961	0.17269	-3.34101	0.000834743	0.168556
ENSRNOG00000008336	Tnfrsf11b	95.5873	0.84318	0.252545	3.33873	0.000841618	0.168556
ENSRNOG00000058531	SNORD115	66.5955	-1.09393	0.328388	-3.33122	0.00086467	0.168556
ENSRNOG00000033765	Eif1	1709.19	-0.236131	0.0708883	-3.33103	0.000865249	0.168556
ENSRNOG00000025115	Exph5	167.023	-0.85893	0.257901	-3.33046	0.000867017	0.168556
ENSRNOG00000042376	AABR07031734.2	328.877	0.553922	0.166594	3.32499	0.000884223	0.169855
ENSRNOG00000014453	Anxa5	496.592	0.264067	0.0795057	3.32136	0.000895803	0.170055
ENSRNOG00000059957	AABR07021734.2	97.938	-0.7702	0.232638	-3.31072	0.000930555	0.172717
ENSRNOG00000045863	0a16	247.276	-0.360992	0.109061	-3.31	0.000932955	0.172717
ENSRNOG00000039300	Ahcyl2	2465.41	-0.33217	0.100435	-3.30732	0.000941938	0.172717
ENSRNOG00000005166	Nhlh1	93.6853	-1.52492	0.464115	-3.28565	0.00101748	0.184173
ENSRNOG00000045952	Ephb4	77.4833	0.691899	0.210755	3.28296	0.00102724	0.184173
ENSRNOG00000000569	MGC112715	203.89	0.524789	0.160243	3.27496	0.00105677	0.186723
ENSRNOG00000019555	Arap1	365.063	0.3052	0.0932516	3.27287	0.00106461	0.186723
ENSRNOG00000056457	Gpd1	1207.88	-0.633111	0.193718	-3.2682	0.00108233	0.187789
ENSRNOG00000060635	AABR07052897.3	34.0457	-1.18627	0.364013	-3.25887	0.00111857	0.192013
ENSRNOG00000013520	Mat2a	1817.62	-0.239966	0.0737985	-3.25164	0.00114741	0.194891
ENSRNOG00000023668	Scyl1	596.223	0.254028	0.0784273	3.23902	0.00119942	0.201602
ENSRNOG00000025589	Jph4	2291.71	0.30002	0.0928374	3.23167	0.00123067	0.20338
ENSRNOG00000001251	Grifin	15.5506	2.04832	0.634034	3.23062	0.0012352	0.20338
ENSRNOG00000020918	Ccnd1	265.68	0.366817	0.113779	3.22394	0.00126439	0.204483
ENSRNOG00000002919	Gfap	9166.32	0.650452	0.201797	3.2233	0.00126725	0.204483
ENSRNOG00000015644	Ugcg	1191.96	-0.201152	0.0624971	-3.21858	0.00128827	0.205817
ENSRNOG00000020488	Luc7l	547.134	-0.250527	0.0781751	-3.20469	0.00135208	0.212404
ENSRNOG00000011562	Slitrk2	570.441	-0.282579	0.0881987	-3.20389	0.00135582	0.212404
ENSRNOG00000011262	Gltscr1	330.7	0.313994	0.0981802	3.19814	0.00138315	0.214601
ENSRNOG00000026569	LOC102555377	191.785	-0.393892	0.123489	-3.1897	0.00142422	0.216166
ENSRNOG00000048043	F2r	267.892	0.403697	0.126584	3.18917	0.00142683	0.216166
ENSRNOG00000054418	AABR07005779.2	662.184	-0.488655	0.153374	-3.18604	0.00144235	0.216166
ENSRNOG00000021201	Txnip	524.695	0.448142	0.140697	3.18514	0.00144682	0.216166
ENSRNOG00000053260	Lilrb3l	9.86443	3.60964	1.13455	3.18156	0.00146484	0.216849
ENSRNOG00000023803	Cmya5	158.533	0.680369	0.214809	3.16732	0.00153851	0.223967
ENSRNOG00000026807	LOC362863	49.4434	0.941044	0.297256	3.16577	0.00154674	0.223967
ENSRNOG00000014501	Zfp638	2255.48	-0.177785	0.0562079	-3.16298	0.00156163	0.223967
ENSRNOG00000031778	Mef2d	959.903	0.290561	0.0919548	3.15982	0.00157866	0.223967
ENSRNOG00000015701	Rreb1	572.791	-0.430523	0.136287	-3.15895	0.00158336	0.223967
ENSRNOG00000000066	Fbxo28	207.308	-0.360302	0.114279	-3.15281	0.00161706	0.223967
ENSRNOG00000013176	Far1	1091.88	-0.394317	0.125087	-3.15234	0.00161966	0.223967
ENSRNOG00000016690	Idi1	379.567	-0.332752	0.105583	-3.15157	0.00162396	0.223967
ENSRNOG00000008249	Brms1l	204.786	-0.347027	0.110354	-3.14468	0.00166271	0.227164
ENSRNOG00000008053	Atp8a2	789.823	-0.236485	0.0752545	-3.14247	0.0016753	0.227164
ENSRNOG00000000172	Sqrdl	50.1816	0.757689	0.241848	3.13291	0.00173082	0.232737
ENSRNOG00000036743	LOC691519	2.8684	3.99825	1.27788	3.12881	0.00175516	0.234059
ENSRNOG00000010819	Hspa4l	1654.54	-0.194508	0.0624214	-3.11605	0.00183289	0.240572
ENSRNOG00000007830	Apold1	148.284	-2.30787	0.740877	-3.11505	0.00183911	0.240572
ENSRNOG00000015894	Dock8	168.042	0.646776	0.207732	3.11352	0.00184872	0.240572
ENSRNOG00000061159	AABR07056953.1	304.559	-0.400482	0.128798	-3.10938	0.00187478	0.242012
ENSRNOG00000018454	Apoe	15770.5	0.310861	0.100169	3.10336	0.00191337	0.243864
ENSRNOG00000017693	Slc2a5	72.2593	0.838468	0.270401	3.10083	0.00192978	0.243864
ENSRNOG00000037113	Slfn2	58.2206	1.2603	0.40664	3.0993	0.00193981	0.243864
ENSRNOG00000001368	Rph3a	1487.48	-0.371466	0.119948	-3.09689	0.00195562	0.243864
ENSRNOG00000052085	AABR07049688.1	1.86035	-4.39201	1.41864	-3.09592	0.00196202	NA
ENSRNOG00000029394	Dusp8	730.108	0.202219	0.0653427	3.09474	0.00196986	0.243864
ENSRNOG00000055451	Gcnt4	50.5932	-1.09308	0.353593	-3.09134	0.00199256	0.243864
ENSRNOG00000001056	S0pc2	333.24	0.31082	0.100557	3.09099	0.00199492	0.243864
ENSRNOG00000019832	Bbs1	401.608	0.374078	0.121156	3.08758	0.00201794	0.244823
ENSRNOG00000002217	Plac8	3.0451	4.76815	1.54644	3.08331	0.00204711	0.246255
ENSRNOG00000001216	Trpm2	278.011	0.350429	0.113769	3.08019	0.00206868	0.246255
ENSRNOG00000019485	Bckdk	357.011	0.344753	0.112051	3.07676	0.00209265	0.246255
ENSRNOG00000029662	Wdfy4	61.8408	0.810164	0.263382	3.076	0.00209796	0.246255
ENSRNOG00000007970	Plxnc1	561.352	-0.473334	0.153937	-3.07485	0.00210605	0.246255
ENSRNOG00000010557	Smarcd2	360.967	-0.428306	0.139544	-3.06931	0.00214551	0.249064
ENSRNOG00000057509	AABR07019663.1	22.4305	1.20215	0.392337	3.06408	0.00218343	0.251656
ENSRNOG00000016767	Ggps1	449.642	-0.467681	0.152851	-3.05971	0.00221551	0.253542
ENSRNOG00000015538	Abcd2	554.071	-0.284494	0.0930803	-3.05643	0.00223988	0.253577
ENSRNOG00000050277	Uckl1	252.721	0.36869	0.120666	3.05545	0.00224725	0.253577
ENSRNOG00000047781	Slc25a23	2381.22	0.225573	0.0739915	3.04863	0.00229884	0.257563
ENSRNOG00000048109	LOC100365839	1172.97	0.240003	0.0787773	3.0466	0.00231449	0.257563
ENSRNOG00000010266	Cd180	64.1226	0.805125	0.264901	3.03935	0.00237091	0.261397
ENSRNOG00000015354	Aox1	214.623	0.747778	0.24614	3.03802	0.00238135	0.261397
ENSRNOG00000056487	Oxr1	4079.96	-0.242266	0.0798983	-3.03217	0.00242799	0.264385
ENSRNOG00000016545	Ift140	771.055	-0.498134	0.164372	-3.03052	0.00244134	0.264385
ENSRNOG00000049334	Atp2c2	3.15578	-3.67638	1.215	-3.02582	0.00247961	0.26674
ENSRNOG00000013231	Ptafr	113.123	0.51945	0.171919	3.02149	0.00251538	0.268284
ENSRNOG00000014936	Ifitm2	26.2791	1.12415	0.372227	3.02006	0.00252722	0.268284
ENSRNOG00000039204	Pram1	2.65681	4.52835	1.50117	3.01655	0.00255669	0.269357
ENSRNOG00000029273	E2f3	134.806	-0.544452	0.180587	-3.01489	0.00257071	0.269357
ENSRNOG00000030478	AY172581.9	110.495	-0.849695	0.282681	-3.00584	0.00264847	0.275714
ENSRNOG00000027724	Plekhf1	58.7418	-0.875356	0.292407	-2.99362	0.00275686	0.285158
ENSRNOG00000016833	Ide	623.057	-0.254988	0.0853042	-2.98916	0.00279742	0.28751
ENSRNOG00000001273	Psmg3	79.751	0.653104	0.218855	2.98418	0.00284339	0.288182
ENSRNOG00000001707	Vwa5b2	671.613	0.34415	0.115342	2.98373	0.0028476	0.288182
ENSRNOG00000000552	Col13a1	5.91411	2.99142	1.00363	2.9806	0.00287682	0.288182
ENSRNOG00000031475	Col16a1	440.433	0.436124	0.146356	2.97988	0.00288361	0.288182
ENSRNOG00000019799	Pcdhgc3	2268.07	0.218596	0.0733824	2.97886	0.00289325	0.288182
ENSRNOG00000020679	Icam1	34.7114	1.08091	0.363258	2.9756	0.00292413	0.289471
ENSRNOG00000005271	Rapgef5	2643.65	-0.284264	0.0956818	-2.97093	0.00296899	0.29212
ENSRNOG00000060137	Gpr173	92.4574	1.20746	0.406746	2.96858	0.00299181	0.292581
ENSRNOG00000055000	Zkscan3	268.095	-0.471558	0.159075	-2.96438	0.00303292	0.294815
ENSRNOG00000008465	Tmem176b	312.16	0.496818	0.168392	2.95037	0.00317397	0.306572
ENSRNOG00000049537	Rn60_13_0828.1	25.041	1.17496	0.398696	2.947	0.00320876	0.306572
ENSRNOG00000003280	Grin2c	1178.6	0.252263	0.085606	2.94679	0.00321088	0.306572
ENSRNOG00000021285	Celsr1	412.489	0.433651	0.147373	2.94255	0.00325525	0.306575
ENSRNOG00000004629	Fkbp3	831.152	-0.325863	0.110772	-2.94176	0.00326356	0.306575
ENSRNOG00000018461	Pdgfrb	486.61	0.33603	0.114244	2.94134	0.0032679	0.306575
ENSRNOG00000018646	Hbegf	57.1451	-0.77121	0.262725	-2.93542	0.00333092	0.310681
ENSRNOG00000033615	Mt-nd3	892.182	-0.270047	0.092089	-2.93246	0.00336289	0.31186
ENSRNOG00000048800	Nr3c1	489.674	0.368175	0.125666	2.9298	0.0033918	0.312599
ENSRNOG00000054889	Wdr72	3.92775	2.85071	0.973546	2.92817	0.00340961	0.312599
ENSRNOG00000019264	Ltbr	112.173	0.485874	0.166128	2.92469	0.00344804	0.314336
ENSRNOG00000003977	Dusp1	221.136	-1.37967	0.472336	-2.92096	0.00348952	0.316331
ENSRNOG00000025209	Plxnd1	365.639	0.55454	0.190042	2.91798	0.00352309	0.316618
ENSRNOG00000018653	Pfdn1	290.153	-0.316464	0.108511	-2.91643	0.00354067	0.316618
ENSRNOG00000006867	Etv1	2081.98	-0.485429	0.166506	-2.91538	0.00355259	0.316618
ENSRNOG00000012238	Clec3a	2.94785	-5.14605	1.76613	-2.91375	0.00357118	0.316618
ENSRNOG00000010765	Vcl	1012.72	0.224814	0.0774419	2.90301	0.00369599	0.325189
ENSRNOG00000012982	Map9	2299.34	-0.169773	0.0585161	-2.90131	0.00371606	0.325189
ENSRNOG00000018494	Ppp1r3c	898.88	0.228908	0.0789604	2.89903	0.00374324	0.325189
ENSRNOG00000023446	Btbd8	805.852	0.570852	0.197206	2.8947	0.00379519	0.325189
ENSRNOG00000061379	C7	26.7933	1.38483	0.478585	2.89359	0.00380863	0.325189
ENSRNOG00000032401	RGD1564447	668.672	-0.46281	0.159965	-2.8932	0.0038134	0.325189
ENSRNOG00000023428	Pik3r5	26.5327	1.05846	0.365947	2.89239	0.00382328	0.325189
ENSRNOG00000001189	Sik1	272.94	-0.621687	0.215116	-2.89001	0.00385234	0.325189
ENSRNOG00000045967	AABR07064061.1	369.175	-0.616748	0.213485	-2.88895	0.00386533	0.325189
ENSRNOG00000026136	Tnfaip8	160.682	-0.689031	0.238596	-2.88786	0.0038787	0.325189
ENSRNOG00000017933	Ccdc3	14.834	1.29308	0.447901	2.88698	0.00388953	0.325189
ENSRNOG00000027871	Rapgefl1	1382.57	0.206509	0.0716121	2.88371	0.00393017	0.325253
ENSRNOG00000008746	Dtd1	336.538	-0.272041	0.0943387	-2.88366	0.00393081	0.325253
ENSRNOG00000020451	Cd81	3114.41	0.195435	0.0678354	2.88102	0.00396395	0.325253
ENSRNOG00000053929	R0seP_nuc	1941.67	0.428417	0.148732	2.88046	0.00397093	0.325253
ENSRNOG00000018145	Crat	975.547	0.197721	0.0687888	2.87432	0.00404902	0.327401
ENSRNOG00000029698	Pim3	208.582	-0.422959	0.147158	-2.87418	0.00405073	0.327401
ENSRNOG00000013916	Nefm	1757.51	-0.343846	0.119672	-2.87324	0.00406281	0.327401
ENSRNOG00000047724	LOC690082	4.48602	-2.93793	1.02347	-2.87056	0.00409747	0.327401
ENSRNOG00000014797	Tmbim1	220.653	0.486241	0.169532	2.86814	0.00412897	0.327401
ENSRNOG00000008187	Ubash3b	677.873	-0.277367	0.0967285	-2.86748	0.00413753	0.327401
ENSRNOG00000026653	Hcar2	10.7587	1.90285	0.663625	2.86735	0.00413919	0.327401
ENSRNOG00000015262	Slc34a1	2.49074	4.44827	1.55364	2.86314	0.00419471	NA
ENSRNOG00000003235	Mgat4b	577.744	0.344904	0.120491	2.86249	0.00420331	0.330852
ENSRNOG00000013480	Ing2	165.501	-0.453783	0.159207	-2.85027	0.00436823	0.342164
ENSRNOG00000009388	Sptssb	67.6317	-0.895479	0.314811	-2.8445	0.00444818	0.343915
ENSRNOG00000059440	Rn60_9_0975.2	52.1855	-0.704113	0.247547	-2.84436	0.00445013	0.343915
ENSRNOG00000053790	AABR07036007.1	28.1656	-1.8963	0.667119	-2.84251	0.00447593	0.343915
ENSRNOG00000010635	Igfbp4	254.814	-0.912825	0.321147	-2.84239	0.00447766	0.343915
ENSRNOG00000012749	C1qb	202.307	0.461715	0.162518	2.84101	0.00449715	0.343915
ENSRNOG00000030019	Atp1a1	5828.37	-0.218942	0.0771621	-2.83743	0.00454787	0.346153
ENSRNOG00000013970	Cdt1	5.18562	2.55869	0.903359	2.83242	0.00461973	0.349972
ENSRNOG00000011891	Atp6v1b2	5290.34	-0.239138	0.0847537	-2.82156	0.004779	0.360345
ENSRNOG00000016122	Hmgcr	1358.48	-0.30469	0.108168	-2.81683	0.00485008	0.362951
ENSRNOG00000037563	Cd68	21.662	1.08675	0.385931	2.81593	0.00486362	0.362951
ENSRNOG00000004100	Trib1	41.0135	-0.874663	0.310739	-2.81478	0.00488103	0.362951
ENSRNOG00000027514	Ube2m	1127.72	0.181414	0.0645283	2.81139	0.00493279	0.364484
ENSRNOG00000016180	Pdp1	457.73	-0.304991	0.108519	-2.81048	0.00494683	0.364484
ENSRNOG00000003259	C1qtnf1	70.969	-0.647467	0.230639	-2.80727	0.00499632	0.366457
ENSRNOG00000000633	Rhobtb1	99.9607	0.534473	0.190616	2.80392	0.00504854	0.368612
ENSRNOG00000006736	Ccr3	5.66098	-2.85436	1.01867	-2.80206	0.0050778	0.369078
ENSRNOG00000007234	Cyp51	1735.51	-0.233571	0.0835624	-2.79516	0.00518735	0.373752
ENSRNOG00000003834	Map2k4	605.808	-0.221313	0.0792556	-2.79239	0.00523205	0.373752
ENSRNOG00000020845	Tyrobp	47.646	0.756408	0.270967	2.79151	0.0052462	0.373752
ENSRNOG00000025142	Mex3b	288.017	0.663026	0.237528	2.79136	0.0052487	0.373752
ENSRNOG00000037230	Ppidl1	233.022	-0.355176	0.127267	-2.79079	0.00525792	0.373752
ENSRNOG00000003569	Gabra6	3.52915	3.79882	1.36262	2.78789	0.00530527	0.375464
ENSRNOG00000018740	Ugt1a8	68.3602	0.572764	0.205769	2.78352	0.00537721	0.377562
ENSRNOG00000015845	Fam129b	415.942	0.382605	0.137467	2.78325	0.0053817	0.377562
ENSRNOG00000015418	Klhl14	63.8645	-0.955779	0.344244	-2.77646	0.00549545	0.383867
ENSRNOG00000019189	Acat2	154.262	-0.392782	0.14154	-2.77506	0.00551916	0.383867
ENSRNOG00000001928	Il1rap	604.712	-0.385519	0.139161	-2.77031	0.00560024	0.386764
ENSRNOG00000011308	Uhrf2	903.761	-0.188725	0.0681361	-2.76982	0.00560874	0.386764
ENSRNOG00000019592	Iqca1	28.909	-0.912312	0.330084	-2.76388	0.00571193	0.38853
ENSRNOG00000021096	Tmem143	152.908	0.481519	0.174227	2.76374	0.00571431	0.38853
ENSRNOG00000019986	Pot1	200.36	-0.443998	0.160732	-2.76234	0.00573884	0.38853
ENSRNOG00000046028	Haus6	102.312	0.443406	0.160534	2.76207	0.0057436	0.38853
ENSRNOG00000053615	Mrpl50	117.201	-0.577631	0.209276	-2.76014	0.0057776	0.38853
ENSRNOG00000057078	Ddit4	468.486	-0.447296	0.162078	-2.75976	0.00578445	0.38853
ENSRNOG00000002969	Itpkb	510.342	0.258399	0.0936828	2.75823	0.00581153	0.38853
ENSRNOG00000047513	Mdn1	1836.84	-0.224214	0.0813148	-2.75736	0.00582699	0.38853
ENSRNOG00000014865	LOC679576	18.8968	1.06277	0.385866	2.75424	0.00588288	0.390505
ENSRNOG00000017864	Bdp1	1315.32	-0.211957	0.0769911	-2.75301	0.00590501	0.390505
ENSRNOG00000049497	Eif6	404.861	0.333053	0.121066	2.75101	0.00594118	0.390515
ENSRNOG00000057231	Ddx3y	845.652	-0.202759	0.0737219	-2.75033	0.00595357	0.390515
ENSRNOG00000032446	Recql4	30.2388	-1.09594	0.398856	-2.7477	0.0060014	0.392059
ENSRNOG00000012658	Pdlim3	30.8254	1.13734	0.414199	2.74587	0.00603507	0.392669
ENSRNOG00000012728	Nkx2-2	28.2896	1.05255	0.383802	2.74243	0.00609856	0.393797
ENSRNOG00000011251	Hcrtr2	52.2669	-0.635079	0.231587	-2.74229	0.00610123	0.393797
ENSRNOG00000029130	RGD1563045	16.8238	-0.977394	0.35699	-2.73788	0.0061837	0.397531
ENSRNOG00000060054	Doc2b	365.529	0.554299	0.202931	2.73146	0.00630542	0.40119
ENSRNOG00000010958	Prdx3	325.218	-0.260759	0.0954744	-2.7312	0.00631047	0.40119
ENSRNOG00000003269	Atp6v0e1	207.662	0.349749	0.128112	2.73001	0.00633315	0.40119
ENSRNOG00000054284	AABR07072639.1	37.6091	-1.76532	0.647102	-2.72805	0.00637105	0.40119
ENSRNOG00000052209	AABR07053134.1	2.75055	4.73768	1.73706	2.72741	0.00638335	0.40119
ENSRNOG00000017406	Atrnl1	2541.2	-0.225172	0.0825689	-2.72708	0.0063898	0.40119
ENSRNOG00000010280	Pde8b	441.328	0.258421	0.0948819	2.7236	0.00645738	0.402601
ENSRNOG00000017201	Cd2bp2	1279.19	-0.210988	0.0774733	-2.72336	0.00646217	0.402601
ENSRNOG00000028904	Vps9d1	315.732	0.388221	0.142762	2.71937	0.00654072	0.405927
ENSRNOG00000005920	AABR07054266.1	42.0758	0.764542	0.281455	2.7164	0.00659969	0.408018
ENSRNOG00000021787	Zfp217	49.0533	0.882701	0.325314	2.71339	0.00665997	0.410173
ENSRNOG00000009267	B3gnt2	235.223	-0.435331	0.160536	-2.71174	0.00669307	0.410644
ENSRNOG00000020699	Cd37	26.3352	0.89922	0.332139	2.70736	0.00678205	0.412033
ENSRNOG00000060707	Atg2a	855.767	0.182932	0.0676389	2.70455	0.0068398	0.412033
ENSRNOG00000055789	AABR07000411.1	35.1466	0.750544	0.277517	2.7045	0.00684078	0.412033
ENSRNOG00000010906	Ccl5	4.37836	3.73092	1.38	2.70357	0.0068598	0.412033
ENSRNOG00000028422	Rmnd5a	465.511	-0.218653	0.0809212	-2.70204	0.00689149	0.412033
ENSRNOG00000049259	LOC102549842	221.515	0.340844	0.126235	2.70008	0.00693233	0.412033
ENSRNOG00000013886	Fyb	67.957	0.736932	0.272976	2.69963	0.00694173	0.412033
ENSRNOG00000054251	Clec7a	4.93789	3.52719	1.30656	2.6996	0.00694224	0.412033
ENSRNOG00000022702	Fbxo22	292.656	-0.286603	0.106171	-2.69944	0.00694553	0.412033
ENSRNOG00000010496	Med17	195.983	-0.33087	0.122977	-2.69051	0.00713422	0.421677
ENSRNOG00000029651	Rdh16	57.622	-0.808328	0.30068	-2.68833	0.00718107	0.421955
ENSRNOG00000012475	Prr5	240.223	-0.49199	0.183042	-2.68786	0.00719123	0.421955
ENSRNOG00000025051	Tal1	38.6665	0.76515	0.284806	2.68657	0.00721898	0.421985
ENSRNOG00000019675	Pycard	7.02374	2.08691	0.777127	2.68541	0.00724405	0.421985
ENSRNOG00000028052	RGD1563620	5.63124	-2.16008	0.804833	-2.68388	0.00727729	0.422397
ENSRNOG00000004947	LOC100364912	610.88	-0.288806	0.107758	-2.68014	0.00735917	0.423203
ENSRNOG00000032913	Rasl2-9	3.7894	2.62307	0.978715	2.68011	0.00735976	0.423203
ENSRNOG00000021681	Eea1	877.393	-0.21024	0.0784856	-2.6787	0.00739078	0.423203
ENSRNOG00000014765	Vapa	1213.86	-0.205624	0.0767693	-2.67846	0.00739608	0.423203
ENSRNOG00000007310	Klrb1b	2.14538	3.68116	1.3756	2.67603	0.0074499	NA
ENSRNOG00000056524	Abcd1	218.44	0.296483	0.110797	2.67592	0.00745251	0.424406
ENSRNOG00000046662	Ddx26b	246.842	-0.347797	0.13006	-2.67413	0.00749223	0.424406
ENSRNOG00000031743	Gbp2	62.7025	1.14595	0.428785	2.67255	0.00752774	0.424406
ENSRNOG00000052407	Btk	13.8859	1.37184	0.513824	2.66987	0.00758806	0.424406
ENSRNOG00000017469	Anxa1	18.4691	1.098	0.411427	2.66877	0.00761304	0.424406
ENSRNOG00000009992	Rabggtb	515.577	-0.266209	0.0997533	-2.66868	0.00761507	0.424406
ENSRNOG00000014702	Elovl2	592.682	-0.292377	0.109574	-2.66831	0.00762338	0.424406
ENSRNOG00000013741	Ube2d3	1233.95	-0.199534	0.0748081	-2.66728	0.00764688	0.424406
ENSRNOG00000009935	Xpo1	1459.9	-0.16623	0.0623292	-2.66697	0.00765382	0.424406
ENSRNOG00000036872	AC119007.1	2.34532	4.39083	1.64678	2.66631	0.00766894	NA
ENSRNOG00000031275	AABR07054361.1	182.831	-0.365503	0.137122	-2.66553	0.00768676	0.424773
ENSRNOG00000059764	Snrpn	1699.14	-0.339967	0.127699	-2.66226	0.00776186	0.426029
ENSRNOG00000000406	Ros1	12.8177	-1.43353	0.538645	-2.66137	0.00778234	0.426029
ENSRNOG00000000161	Chm	538.518	-0.251435	0.0945585	-2.65904	0.00783635	0.426029
ENSRNOG00000037331	Cd33	32.0303	0.909433	0.342193	2.65766	0.00786844	0.426029
ENSRNOG00000009401	Lmo2	164.364	-0.370494	0.139422	-2.65735	0.00787584	0.426029
ENSRNOG00000009460	Pdzd8	1679.38	-0.175463	0.0660414	-2.65686	0.00788729	0.426029
ENSRNOG00000004180	Fam19a2	496.106	-0.406138	0.152881	-2.65656	0.00789432	0.426029
ENSRNOG00000002050	Igfbp7	373.463	0.327284	0.12332	2.65395	0.00795559	0.427905
ENSRNOG00000010591	Kdm5a	989.2	-0.194551	0.0733498	-2.65237	0.00799283	0.428479
ENSRNOG00000058626	Kcnh8	45.4129	-0.725561	0.273816	-2.64981	0.0080536	0.4295
ENSRNOG00000009642	Cct4	1090.27	-0.191124	0.0721405	-2.64933	0.00806511	0.4295
ENSRNOG00000020300	Lsp1	22.5518	1.36053	0.514712	2.64329	0.00821045	0.435802
ENSRNOG00000040303	Cebpzos	20.0274	-0.959773	0.363663	-2.63918	0.00831069	0.438539
ENSRNOG00000007437	Irf5	89.1034	0.49431	0.187313	2.63895	0.00831637	0.438539
ENSRNOG00000020630	Il9r	9.25868	3.35518	1.27264	2.63639	0.00837937	0.439366
ENSRNOG00000001360	Stag3	1.96284	-3.64489	1.38277	-2.63594	0.00839049	NA
ENSRNOG00000016491	Fam110d	17.4222	1.05743	0.401295	2.63505	0.00841237	0.439366
ENSRNOG00000025079	Fam126b	478.407	-0.281534	0.106856	-2.63471	0.00842101	0.439366
ENSRNOG00000008855	Gjb2	77.8947	0.764584	0.290286	2.6339	0.00844096	0.439366
ENSRNOG00000003367	Tmem220	1.55409	3.89198	1.47822	2.63288	0.00846649	NA
ENSRNOG00000049054	Ntsr2	508.882	0.322461	0.1225	2.63233	0.00848024	0.439991
ENSRNOG00000019791	Sipa1l2	977.893	-0.374821	0.142674	-2.62711	0.00861131	0.440483
ENSRNOG00000009550	Sqle	839.785	-0.272522	0.103738	-2.62703	0.00861328	0.440483
ENSRNOG00000036762	Itpripl2	22.1563	0.879115	0.334677	2.62676	0.00862027	0.440483
ENSRNOG00000001347	AABR07036374.1	87.8043	-0.57622	0.219387	-2.62651	0.00862664	0.440483
ENSRNOG00000006549	Fndc9	4.54196	-2.15918	0.822243	-2.62596	0.00864051	0.440483
ENSRNOG00000011400	Ralyl	236.536	-0.319969	0.121895	-2.62496	0.0086659	0.440483
ENSRNOG00000015654	Ghr	183.661	-0.344459	0.131298	-2.62348	0.00870353	0.440483
ENSRNOG00000007266	RGD1311251	4.78668	2.82959	1.07864	2.62331	0.00870811	0.440483
ENSRNOG00000014395	Gli3	307.681	0.353202	0.134742	2.62131	0.00875915	0.44168
ENSRNOG00000014265	Tnfrsf19	486.74	0.259017	0.099011	2.61604	0.00889563	0.446106
ENSRNOG00000018434	Stab1	92.4948	0.570565	0.218251	2.61426	0.00894205	0.446106
ENSRNOG00000013383	Tmub1	194.047	0.334414	0.12796	2.61342	0.00896412	0.446106
ENSRNOG00000004496	Rock2	5178.98	-0.163691	0.0626538	-2.61263	0.00898479	0.446106
ENSRNOG00000000464	Rxrb	396.246	-0.33541	0.128381	-2.61262	0.00898515	0.446106
ENSRNOG00000002309	Hlx	7.78696	2.22197	0.851239	2.61027	0.00904699	0.446633
ENSRNOG00000012815	Chst10	591.039	0.221912	0.0851201	2.60705	0.00913265	0.446633
ENSRNOG00000014243	Pear1	139.219	0.459626	0.17631	2.60692	0.00913597	0.446633
ENSRNOG00000019971	Kxd1	177.931	0.312146	0.119761	2.60639	0.00915011	0.446633
ENSRNOG00000020138	Slc4a3	1217.14	-0.240573	0.0923221	-2.60581	0.00916581	0.446633
ENSRNOG00000012266	Zcchc17	310.539	-0.259265	0.0995268	-2.60498	0.00918802	0.446633
ENSRNOG00000003289	Lap3	561.501	0.348627	0.133853	2.60455	0.00919943	0.446633
ENSRNOG00000031136	Ntng1	461.75	-0.486965	0.187211	-2.60116	0.00929104	0.446633
ENSRNOG00000010630	Prcp	259.139	0.467723	0.179838	2.6008	0.00930062	0.446633
ENSRNOG00000010575	Dapp1	39.3422	0.887989	0.341753	2.59834	0.0093677	0.446633
ENSRNOG00000007456	Calb1	1023.51	-0.416466	0.16032	-2.59772	0.00938449	0.446633
ENSRNOG00000007029	D0ja1	1604.06	-0.197783	0.0761417	-2.59757	0.00938872	0.446633
ENSRNOG00000019357	Tax1bp3	41.9633	0.722698	0.278252	2.59728	0.00939648	0.446633
ENSRNOG00000060846	Morc4	90.2805	-0.427631	0.164658	-2.59709	0.00940179	0.446633
ENSRNOG00000007763	Plod1	287.417	0.335788	0.129311	2.59675	0.00941096	0.446633
ENSRNOG00000011815	Sgk1	1370.5	-0.948438	0.365603	-2.59417	0.00948189	0.446634
ENSRNOG00000053787	Mdfic	34.5432	0.827194	0.318893	2.59396	0.00948782	0.446634
ENSRNOG00000047171	Rnf8	306.089	-0.278175	0.107249	-2.59373	0.00949402	0.446634
ENSRNOG00000020393	Rhog	227.887	0.544456	0.210164	2.59062	0.00958031	0.449384
ENSRNOG00000019738	Gpr61	203.878	-0.425777	0.164493	-2.58842	0.00964167	0.450512
ENSRNOG00000016695	Mmp2	68.0498	0.792309	0.306177	2.58775	0.00966042	0.450512
ENSRNOG00000006460	Amdhd2	110.383	0.421734	0.163035	2.58677	0.00968813	0.450512
ENSRNOG00000024207	Fgfrl1	104.192	0.463625	0.179377	2.58464	0.00974807	0.451997
ENSRNOG00000029449	Ror1	26.7068	0.984908	0.381244	2.58341	0.00978301	0.452317
ENSRNOG00000021323	Car13	3.50708	3.53526	1.36916	2.58207	0.00982102	0.452777
ENSRNOG00000058578	AABR07053635.2	2.55932	-3.55468	1.37908	-2.57758	0.00994949	0.457393
ENSRNOG00000001420	Fis1	654.422	0.237323	0.0921153	2.57637	0.0099844	0.457694
ENSRNOG00000024603	Rps15	935.42	0.211831	0.0822552	2.57529	0.0100156	0.457821
ENSRNOG00000009910	Swap70	281.818	0.273721	0.106402	2.57251	0.0100963	0.459077
ENSRNOG00000038722	Tlr10	10.0592	2.21392	0.860647	2.57239	0.0100999	0.459077
ENSRNOG00000020615	0p1l4	592.497	-0.236276	0.0920261	-2.56749	0.0102436	0.464301
ENSRNOG00000020551	Bles03	366.74	0.245724	0.0957522	2.56625	0.0102806	0.46467
ENSRNOG00000015585	Suv39h2	134.557	-0.644358	0.251227	-2.56485	0.0103222	0.465247
ENSRNOG00000038933	Spcs3	970.016	-0.211741	0.0826091	-2.56317	0.010372	0.466192
ENSRNOG00000006108	Gngt2	3.00418	3.21583	1.25713	2.55808	0.0105253	0.469679
ENSRNOG00000050430	Vav1	27.1008	0.944581	0.369367	2.5573	0.0105488	0.469679
ENSRNOG00000020884	Cd6	15.3577	1.67652	0.655799	2.55645	0.0105745	0.469679
ENSRNOG00000040287	Cyp1b1	86.3137	1.02293	0.40046	2.55439	0.0106375	0.469679
ENSRNOG00000010389	Ndrg2	9285.77	0.186293	0.0729404	2.55404	0.0106481	0.469679
ENSRNOG00000028129	Fktn	1233.14	-0.201882	0.0790599	-2.55353	0.0106636	0.469679
ENSRNOG00000013956	Rnf38	394.005	0.310735	0.121765	2.55192	0.0107132	0.469679
ENSRNOG00000014720	Srbd1	366.846	-0.226205	0.0886641	-2.55126	0.0107335	0.469679
ENSRNOG00000036829	Nckap1l	156.569	0.463013	0.181526	2.55067	0.0107517	0.469679
ENSRNOG00000009450	Hcn4	46.0495	-0.993108	0.389391	-2.55042	0.0107595	0.469679
ENSRNOG00000012543	Mcm3	14.1415	1.28069	0.502216	2.55008	0.0107698	0.469679
ENSRNOG00000015642	Pabpc4	446.315	-0.198234	0.0777968	-2.5481	0.0108313	0.470582
ENSRNOG00000014162	Plekhb2	3578.84	-0.164776	0.0647062	-2.54653	0.0108801	0.470582
ENSRNOG00000034075	Ube2ql1	1742.14	0.279571	0.109817	2.54579	0.010903	0.470582
ENSRNOG00000014456	Coq10b	179.715	-0.366326	0.143902	-2.54566	0.0109071	0.470582
ENSRNOG00000025701	Nifk	271.465	-0.306386	0.120426	-2.54417	0.0109536	0.471327
ENSRNOG00000026985	Phldb1	1523.3	0.307589	0.121005	2.54195	0.0110237	0.47308
ENSRNOG00000015967	Sh3bgrl3	655.761	0.301391	0.118628	2.54064	0.0110651	0.473134
ENSRNOG00000004425	Klhdc1	210.044	-0.303996	0.119681	-2.54005	0.0110836	0.473134
ENSRNOG00000010922	Ppp2r1b	189.336	0.343932	0.1355	2.53823	0.0111414	0.474349
ENSRNOG00000010950	Cep41	118.43	-0.370588	0.146076	-2.53696	0.0111819	0.474478
ENSRNOG00000022490	AC115341.1	60.494	-0.642859	0.253464	-2.53629	0.0112033	0.474478
ENSRNOG00000006305	Slc38a2	1476.05	-0.245736	0.0970771	-2.53135	0.0113625	0.478297
ENSRNOG00000030932	LOC102546354	23.0083	0.841773	0.332728	2.52992	0.011409	0.478297
ENSRNOG00000005772	Hacd4	7.16736	1.95736	0.774169	2.52834	0.0114605	0.478297
ENSRNOG00000009058	Spata21	2.74351	4.37321	1.72977	2.52821	0.0114646	0.478297
ENSRNOG00000013505	Vdac2	1991.53	-0.141381	0.0559428	-2.52724	0.0114964	0.478297
ENSRNOG00000012795	Cables1	228.92	-0.517115	0.204694	-2.52628	0.0115278	0.478297
ENSRNOG00000012172	Spi1	28.6463	0.729729	0.288856	2.52627	0.011528	0.478297
ENSRNOG00000007665	Cse1l	849.61	-0.174469	0.0690639	-2.52619	0.0115306	0.478297
ENSRNOG00000025420	Cmtm2a	1.99612	3.90933	1.54883	2.52406	0.011601	NA
ENSRNOG00000028585	Tceal8	227.242	-0.263518	0.10454	-2.52075	0.0117107	0.484521
ENSRNOG00000015970	Tbc1d13	283.953	0.312498	0.12404	2.51933	0.0117579	0.485232
ENSRNOG00000007281	Flnc	346.965	0.400097	0.159043	2.51565	0.0118814	0.487918
ENSRNOG00000058359	Fkbp8	2738.25	0.189329	0.0753078	2.51407	0.0119345	0.487918
ENSRNOG00000007060	Plin2	96.1027	0.473263	0.188277	2.51365	0.0119488	0.487918
ENSRNOG00000042253	Ecd	224.421	0.316233	0.125816	2.51346	0.0119553	0.487918
ENSRNOG00000016595	Hhex	21.1714	1.01873	0.405484	2.51237	0.0119922	0.487918
ENSRNOG00000061297	Metazoa_SRP	711.818	0.251576	0.100149	2.51201	0.0120044	0.487918
ENSRNOG00000007784	Bloc1s1	142.567	0.439666	0.175176	2.50985	0.0120782	0.489683
ENSRNOG00000012259	Il22ra2	6.64482	-1.71197	0.682453	-2.50856	0.0121226	0.490249
ENSRNOG00000061238	Wnt10b	17.0886	-1.09569	0.437204	-2.50614	0.0122057	0.492376
ENSRNOG00000014124	Nod2	5.12343	-2.55881	1.02163	-2.50464	0.0122575	0.493234
ENSRNOG00000018816	Cox5a	617.82	-0.213459	0.0853498	-2.50099	0.0123846	0.497111
ENSRNOG00000001342	Wdr66	76.4951	-0.666849	0.26685	-2.49897	0.0124555	0.4983
ENSRNOG00000012455	Tardbp	594.784	-0.245459	0.0982797	-2.49756	0.0125052	0.4983
ENSRNOG00000000861	Zic3	30.815	0.872245	0.349246	2.49751	0.0125069	0.4983
ENSRNOG00000010048	Dctn1	6144.91	0.123112	0.049325	2.49594	0.0125625	0.498912
ENSRNOG00000020594	Rhbdf1	119.791	0.394434	0.158069	2.49533	0.0125841	0.498912
ENSRNOG00000013562	Ndfip1	2824.96	-0.166677	0.0668649	-2.49274	0.0126762	0.501333
ENSRNOG00000000407	Dcbld1	56.2283	-0.607556	0.244001	-2.48997	0.0127754	0.503292
ENSRNOG00000014382	C2cd5	1435.76	-0.140545	0.0564559	-2.48947	0.0127932	0.503292
ENSRNOG00000025053	Lrp1	16739.7	0.169599	0.0681464	2.48875	0.0128193	0.503292
ENSRNOG00000019425	Gabarapl2	503.148	-0.246691	0.0992585	-2.48534	0.0129429	0.503749
ENSRNOG00000019968	Trim8	1397.88	0.168011	0.067652	2.48347	0.013011	0.503749
ENSRNOG00000028879	Slc4a8	1027.3	0.185701	0.0748008	2.48261	0.0130424	0.503749
ENSRNOG00000023410	Apol9a	17.6981	2.45299	0.988442	2.48167	0.0130768	0.503749
ENSRNOG00000042037	Smim7	475.213	-0.215467	0.0868387	-2.48124	0.0130928	0.503749
ENSRNOG00000054954	Lilrb3	3.36721	4.13934	1.66847	2.48092	0.0131043	0.503749
ENSRNOG00000020175	Rnf121	140.088	-0.372704	0.150257	-2.48044	0.0131219	0.503749
ENSRNOG00000009639	Zrsr1	470.365	-0.219315	0.0884386	-2.47985	0.0131436	0.503749
ENSRNOG00000000394	Srgn	112.793	0.416883	0.168137	2.47943	0.0131592	0.503749
ENSRNOG00000000438	Rnf5	392.761	0.258491	0.104266	2.47915	0.0131695	0.503749
ENSRNOG00000038365	Plekha2	371.458	-0.568012	0.229128	-2.47902	0.0131744	0.503749
ENSRNOG00000057856	AABR07058789.1	2.24509	4.03983	1.63167	2.47589	0.0132903	NA
ENSRNOG00000010815	Elf2	333.55	0.44048	0.178021	2.47431	0.0133495	0.506271
ENSRNOG00000022732	Tmem126b	191.15	-0.290199	0.117308	-2.47381	0.013368	0.506271
ENSRNOG00000016575	Tnfrsf1b	37.7729	0.721308	0.291938	2.47076	0.0134826	0.506271
ENSRNOG00000001860	Ccdc116	7.20629	1.98334	0.80273	2.47075	0.0134832	0.506271
ENSRNOG00000015440	Wrn	261.23	-0.318093	0.128754	-2.47055	0.0134906	0.506271
ENSRNOG00000009878	Crtap	19.1476	0.985047	0.398734	2.47043	0.013495	0.506271
ENSRNOG00000005227	Tfap4	51.7235	0.639904	0.259042	2.47027	0.013501	0.506271
ENSRNOG00000002192	Rell1	94.3313	0.736931	0.298353	2.46999	0.0135115	0.506271
ENSRNOG00000009338	Kras	550.646	-0.231702	0.0938282	-2.46942	0.0135331	0.506271
ENSRNOG00000047295	Prr22	15.1171	-1.09952	0.445355	-2.46887	0.0135541	0.506271
ENSRNOG00000033496	Igdcc4	1295.66	0.178431	0.0723371	2.46666	0.0136378	0.50767
ENSRNOG00000057658	AABR07037487.1	25.4783	-1.23832	0.502172	-2.46593	0.0136657	0.50767
ENSRNOG00000007506	Ndufaf4	372.244	-0.339673	0.137885	-2.46346	0.0137605	0.50767
ENSRNOG00000006859	Insig1	726.154	-0.248722	0.100975	-2.46322	0.0137697	0.50767
ENSRNOG00000020164	Ifitm10	35.9327	-0.643284	0.261249	-2.46234	0.0138035	0.50767
ENSRNOG00000026403	0f1	405.769	-0.241558	0.0981065	-2.4622	0.0138087	0.50767
ENSRNOG00000001602	Ltn1	1099.77	-0.178434	0.0724716	-2.46212	0.0138118	0.50767
ENSRNOG00000022636	Alpk1	343.706	0.347284	0.141154	2.46032	0.0138811	0.507814
ENSRNOG00000017307	Prss23	206	0.593601	0.241424	2.45875	0.0139423	0.507814
ENSRNOG00000016390	Eef1e1	282.111	-0.279723	0.113781	-2.45843	0.0139547	0.507814
ENSRNOG00000003401	AABR07029195.1	83.5056	1.04838	0.426473	2.45825	0.0139615	0.507814
ENSRNOG00000046191	Mb21d1	2.79288	3.81872	1.55362	2.45796	0.0139731	0.507814
ENSRNOG00000009746	Akap17b	597.907	-0.207813	0.0846298	-2.45555	0.0140669	0.510076
ENSRNOG00000054011	Tbc1d8b	407.432	-0.568287	0.231773	-2.45191	0.0142099	0.514107
ENSRNOG00000013967	Blnk	62.3957	0.56682	0.231653	2.44686	0.0144109	0.52021
ENSRNOG00000003942	Asnsd1	397.94	-0.201518	0.0824203	-2.445	0.0144851	0.520858
ENSRNOG00000012062	Npc2	425.115	0.38002	0.15544	2.4448	0.0144934	0.520858
ENSRNOG00000001555	Btg3	245.499	-0.383229	0.156819	-2.44377	0.0145347	0.521181
ENSRNOG00000006314	Zbp1	4.47899	3.69701	1.51372	2.44234	0.0145923	0.52182
ENSRNOG00000056446	Endou	28.3715	0.853416	0.349513	2.44173	0.0146172	0.52182
ENSRNOG00000011238	Tiparp	185.593	-0.436354	0.178767	-2.44091	0.0146505	0.521855
ENSRNOG00000017156	Ankle1	1.68674	4.46638	1.83117	2.43909	0.0147242	NA
ENSRNOG00000018486	RGD1311084	51.9911	0.646663	0.265154	2.43882	0.0147354	0.523722
ENSRNOG00000015213	Fxn	90.8543	-0.49232	0.202361	-2.43288	0.0149793	0.526978
ENSRNOG00000013064	Lrp8	1868.21	-0.153586	0.0631589	-2.43174	0.0150264	0.526978
ENSRNOG00000001325	Il3ra	54.663	0.617108	0.253869	2.43081	0.015065	0.526978
ENSRNOG00000010903	Crb1	21.117	-1.0127	0.416675	-2.43043	0.015081	0.526978
ENSRNOG00000046183	AABR07055280.1	193.986	-0.295814	0.121734	-2.43	0.0150987	0.526978
ENSRNOG00000019178	Taf10	176.038	0.298563	0.122882	2.42968	0.0151122	0.526978
ENSRNOG00000058975	Iqsec2	2878.1	0.292632	0.120477	2.42895	0.0151427	0.526978
ENSRNOG00000009506	Mre11a	466.16	-0.289947	0.119416	-2.42805	0.0151802	0.526978
ENSRNOG00000022323	Tcea1	299.465	-0.259421	0.106851	-2.42788	0.0151872	0.526978
ENSRNOG00000000639	Ado	123.584	0.419888	0.172949	2.42781	0.0151905	0.526978
ENSRNOG00000031599	Sh2d1b	13.21	1.74271	0.717934	2.4274	0.0152075	0.526978
ENSRNOG00000021027	Dbp	606.25	0.308929	0.127282	2.42713	0.0152189	0.526978
ENSRNOG00000011484	LOC680700	328.993	0.335403	0.138357	2.42419	0.0153427	0.529894
ENSRNOG00000034236	C2cd4a	3.18806	3.41313	1.40933	2.42181	0.0154434	0.529894
ENSRNOG00000053272	Chi3l1	654.913	0.494327	0.20416	2.42128	0.0154662	0.529894
ENSRNOG00000049491	LOC100909630	60.1712	0.574422	0.237398	2.41966	0.0155351	0.529894
ENSRNOG00000018456	LOC100911664	1403.82	-0.20137	0.0832385	-2.4192	0.0155548	0.529894
ENSRNOG00000016177	Scara3	763.912	0.340555	0.140807	2.41859	0.0155807	0.529894
ENSRNOG00000017879	Gab1	375.532	0.321243	0.132851	2.41808	0.0156027	0.529894
ENSRNOG00000001843	Bcl6	544.357	-0.32043	0.132537	-2.41767	0.0156203	0.529894
ENSRNOG00000014310	Tmtc4	400.745	-0.303696	0.125652	-2.41696	0.0156508	0.529894
ENSRNOG00000030106	RGD1564698	9.67946	5.21203	2.15681	2.41654	0.0156687	0.529894
ENSRNOG00000001416	LOC100909521	219.183	-0.59566	0.246561	-2.41587	0.0156977	0.529894
ENSRNOG00000010252	Hexa	469.326	0.218265	0.0904327	2.41357	0.0157973	0.529894
ENSRNOG00000001704	Runx1	15.4371	1.49184	0.618127	2.41348	0.0158011	0.529894
ENSRNOG00000017851	Etfb	323.556	0.321806	0.133339	2.41345	0.0158025	0.529894
ENSRNOG00000028207	Colgalt2	61.3017	-0.594481	0.246376	-2.4129	0.0158264	0.529894
ENSRNOG00000000561	Pald1	106.657	0.597655	0.247697	2.41285	0.0158285	0.529894
ENSRNOG00000014161	Rbm15b	226.547	0.319845	0.13274	2.40955	0.0159723	0.5336
ENSRNOG00000002615	Pmm2	330.12	0.242752	0.100794	2.40838	0.0160233	0.534143
ENSRNOG00000021560	Cass4	7.82794	1.57665	0.655099	2.40674	0.0160956	0.534143
ENSRNOG00000022248	Fbxl16	2662.65	0.201675	0.0837991	2.40665	0.0160997	0.534143
ENSRNOG00000019365	Ablim3	268.065	-0.485013	0.201571	-2.40617	0.0161209	0.534143
ENSRNOG00000001720	Hes1	111.498	-0.501475	0.208737	-2.40243	0.0162867	0.538529
ENSRNOG00000008587	Tek	301.298	0.381838	0.15903	2.40104	0.0163485	0.539366
ENSRNOG00000017386	Il11	2.95886	3.88491	1.61847	2.40036	0.0163789	0.539366
ENSRNOG00000049575	LOC100911672	1102.24	0.209645	0.0874312	2.39783	0.0164924	0.540248
ENSRNOG00000017808	Klf15	202.106	-0.405	0.168912	-2.3977	0.0164984	0.540248
ENSRNOG00000003400	Fmo4	20.2446	0.829874	0.346218	2.39697	0.0165313	0.540248
ENSRNOG00000027057	Gga3	881.141	0.188991	0.078852	2.39679	0.0165396	0.540248
ENSRNOG00000020753	Bnip1	116.389	0.386896	0.161591	2.39429	0.0166526	0.540606
ENSRNOG00000016834	Wdr37	1000.93	-0.154177	0.0644038	-2.39391	0.0166697	0.540606
ENSRNOG00000009871	Piwil2	40.3299	-0.807664	0.337406	-2.39374	0.0166775	0.540606
ENSRNOG00000001480	Ncf1	60.0843	0.643631	0.268965	2.39299	0.0167116	0.540606
ENSRNOG00000023546	Hspb1	27.4498	0.804809	0.336339	2.39285	0.0167181	0.540606
ENSRNOG00000014137	Fbln1	278.559	0.446568	0.186711	2.39177	0.0167676	0.540987
ENSRNOG00000013987	Sbno2	264.55	0.279998	0.117101	2.39108	0.0167989	0.540987
ENSRNOG00000002061	Ptpn13	395.445	0.271215	0.11346	2.39039	0.0168304	0.540987
ENSRNOG00000020332	Tnnt3	1.41188	3.76452	1.57575	2.38903	0.0168929	NA
ENSRNOG00000010685	Tbx18	33.67	0.967086	0.404822	2.38892	0.016898	0.54208
ENSRNOG00000033560	Polr3c	208.242	0.2769	0.115979	2.3875	0.0169633	0.54278
ENSRNOG00000012536	Sgms1	573.403	0.244273	0.102335	2.38699	0.0169871	0.54278
ENSRNOG00000001877	Med15	717.705	0.235003	0.0985597	2.38437	0.0171083	0.545419
ENSRNOG00000001551	Atp5j	240.072	-0.331738	0.139167	-2.38375	0.0171373	0.545419
ENSRNOG00000032780	Ict1	127.593	-0.386135	0.162078	-2.38241	0.0171998	0.54633
ENSRNOG00000034190	Ighm	21.7165	0.920279	0.386667	2.38003	0.0173112	0.54879
ENSRNOG00000015051	Golga7b	551.735	-0.275374	0.115945	-2.37503	0.0175474	0.551148
ENSRNOG00000006419	Aven	77.4424	-0.441982	0.186098	-2.375	0.0175488	0.551148
ENSRNOG00000026392	Cdh12	557.834	-0.445139	0.187472	-2.37443	0.0175759	0.551148
ENSRNOG00000024671	Dmxl1	3198.23	-0.153732	0.06476	-2.37387	0.0176029	0.551148
ENSRNOG00000043486	Tnfrsf26	4.13412	2.24955	0.947749	2.37357	0.0176168	0.551148
ENSRNOG00000001178	Sppl3	826.645	-0.184067	0.0775522	-2.37345	0.0176226	0.551148
ENSRNOG00000015411	Apobec1	11.4429	1.1564	0.487395	2.37262	0.0176625	0.551148
ENSRNOG00000049614	Itih5	154.594	0.349477	0.147329	2.37209	0.0176879	0.551148
ENSRNOG00000049994	Ifi44l	9.77946	2.00158	0.843845	2.37198	0.017693	0.551148
ENSRNOG00000048243	Hs6st3	228.944	0.536813	0.226487	2.37017	0.0177799	0.552169
ENSRNOG00000003005	Rasgef1c	18.3971	1.15414	0.487006	2.36987	0.0177942	0.552169
ENSRNOG00000003687	Rgs2	223.807	-0.449363	0.189714	-2.36864	0.0178537	0.552949
ENSRNOG00000031643	Dchs1	638.368	0.286996	0.121246	2.36706	0.01793	0.554025
ENSRNOG00000052296	Shank3	3397.68	0.228902	0.096726	2.3665	0.0179571	0.554025
ENSRNOG00000025130	Ltk	183.085	-0.327349	0.138399	-2.36526	0.0180175	0.55461
ENSRNOG00000015184	Clic3	4.78398	-2.02331	0.855632	-2.3647	0.0180448	0.55461
ENSRNOG00000021447	Prr7	191.538	0.353269	0.149467	2.36353	0.0181019	0.555307
ENSRNOG00000025625	R0se4	327.365	0.401403	0.169946	2.36194	0.0181794	0.556629
ENSRNOG00000047575	Dhx34	114.842	0.473973	0.200799	2.36044	0.0182534	0.557834
ENSRNOG00000043451	Spp1	8.961	1.53068	0.648747	2.35944	0.0183023	0.558272
ENSRNOG00000014130	LOC100362620	1.7352	4.0364	1.71187	2.35789	0.0183789	NA
ENSRNOG00000024929	Nudcd1	276.675	-0.246547	0.10474	-2.35389	0.018578	0.565612
ENSRNOG00000019333	Hipk1	2783.61	0.114548	0.0486986	2.35217	0.0186642	0.567166
ENSRNOG00000017980	Itgal	28.8362	1.53001	0.65128	2.34923	0.0188124	0.570595
ENSRNOG00000008024	Pxk	381.795	-0.219768	0.0936195	-2.34746	0.018902	0.57137
ENSRNOG00000033076	Thnsl1	224.582	0.293295	0.124963	2.34705	0.0189225	0.57137
ENSRNOG00000008101	Tmem251	31.1024	-0.630293	0.268595	-2.34663	0.0189441	0.57137
ENSRNOG00000020193	Runx2	67.0816	0.585255	0.249693	2.3439	0.0190833	0.572964
ENSRNOG00000033110	Svep1	550.674	-0.799588	0.341301	-2.34277	0.0191414	0.572964
ENSRNOG00000054561	Isg20	8.48222	2.38805	1.01935	2.34272	0.0191436	0.572964
ENSRNOG00000056753	Hectd2	598.433	-0.388979	0.166063	-2.34235	0.0191628	0.572964
ENSRNOG00000038366	Larp1b	263.554	-0.29411	0.125581	-2.34198	0.0191815	0.572964
ENSRNOG00000018863	Abcc10	206.984	0.335636	0.143381	2.34086	0.0192394	0.572964
ENSRNOG00000007971	Wbp2	1342.45	0.184496	0.0788439	2.34002	0.0192829	0.572964
ENSRNOG00000025286	Pank2	255.47	-0.274653	0.117434	-2.33878	0.0193467	0.572964
ENSRNOG00000022983	Trim17	116.327	0.494082	0.211342	2.33783	0.0193961	0.572964
ENSRNOG00000059136	AC141997.1	9.13464	1.36841	0.585514	2.3371	0.0194338	0.572964
ENSRNOG00000018639	Zfand2b	195.527	0.379592	0.162484	2.33618	0.0194819	0.572964
ENSRNOG00000056249	AABR07028036.1	8.90083	1.52382	0.652375	2.33581	0.0195012	0.572964
ENSRNOG00000009549	Fbxo3	735.872	-0.188388	0.0806638	-2.33547	0.0195187	0.572964
ENSRNOG00000015906	Tgif1	15.5082	1.02939	0.440931	2.33457	0.0195657	0.572964
ENSRNOG00000030715	Cfh	509.828	0.278117	0.119142	2.33433	0.0195787	0.572964
ENSRNOG00000019584	Dlk1	25.6629	-1.88739	0.808765	-2.33367	0.0196129	0.572964
ENSRNOG00000049918	Lrg1	19.233	1.10306	0.472691	2.33357	0.0196184	0.572964
ENSRNOG00000020016	Lamtor1	111.007	0.388011	0.166323	2.33288	0.0196544	0.572964
ENSRNOG00000000808	Hsf2	495.94	-0.251381	0.107775	-2.33246	0.0196766	0.572964
ENSRNOG00000012794	Grhpr	198.644	0.339399	0.145547	2.33188	0.0197072	0.572964
ENSRNOG00000052742	U4	1.32519	-3.64682	1.56452	-2.33095	0.019756	NA
ENSRNOG00000008937	Csrp1	1366.71	0.255033	0.109542	2.32818	0.0199023	0.576629
ENSRNOG00000020865	Ano1	43.2215	0.749371	0.321937	2.32769	0.0199286	0.576629
ENSRNOG00000007031	Trim9	2776.98	-0.11191	0.0481123	-2.32602	0.0200173	0.576629
ENSRNOG00000014434	Chd1	536.58	-0.183573	0.0789514	-2.32514	0.0200647	0.576629
ENSRNOG00000010540	Mrpl45	233.467	-0.279106	0.120055	-2.32483	0.0200813	0.576629
ENSRNOG00000037957	Aifm3	422.813	-0.262897	0.113126	-2.32392	0.0201296	0.576629
ENSRNOG00000011970	Tmem82	4.06315	-1.92379	0.827932	-2.3236	0.0201467	0.576629
ENSRNOG00000046889	Dbi	552.599	-0.251269	0.108142	-2.32351	0.0201518	0.576629
ENSRNOG00000009331	Hck	19.4865	0.812367	0.349638	2.32345	0.0201548	0.576629
ENSRNOG00000015768	Cml5	35.6366	0.677403	0.291682	2.32241	0.0202111	0.577215
ENSRNOG00000020970	Rundc3a	2774.71	0.161378	0.0695736	2.31954	0.020366	0.579915
ENSRNOG00000061373	Loxl3	56.5485	0.616518	0.265836	2.31917	0.0203859	0.579915
ENSRNOG00000029179	Cyp2d3	7.23559	1.92108	0.828531	2.31866	0.0204135	0.579915
ENSRNOG00000022153	Tmem134	107.952	0.412047	0.177808	2.31737	0.0204837	0.580887
ENSRNOG00000027770	Trpm3	1174.08	-0.227354	0.0982904	-2.31308	0.020718	0.585171
ENSRNOG00000010248	Serpini1	2745.07	-0.185039	0.0800276	-2.31219	0.0207671	0.585171
ENSRNOG00000007350	Rac2	25.7636	0.966388	0.417969	2.31211	0.0207718	0.585171
ENSRNOG00000021272	Mcm8	49.0068	0.542936	0.234894	2.31141	0.0208103	0.585171
ENSRNOG00000002714	Mettl22	165.713	0.346469	0.149941	2.31069	0.0208498	0.585171
ENSRNOG00000001341	Zfp113	67.9982	-0.512317	0.221771	-2.31012	0.0208815	0.585171
ENSRNOG00000010091	Efcab14	963.151	0.189809	0.0821773	2.30975	0.020902	0.585171
ENSRNOG00000023202	Usp15	1009.94	-0.140257	0.060755	-2.30857	0.0209676	0.585171
ENSRNOG00000013201	Tex264	360.181	0.222596	0.0964274	2.30843	0.0209751	0.585171
ENSRNOG00000016385	Gabrd	191.738	-0.487179	0.211135	-2.30743	0.021031	0.585171
ENSRNOG00000013733	Ppp4r1	309.601	-0.260445	0.112915	-2.30656	0.0210794	0.585171
ENSRNOG00000018568	Rab5c	1214.09	0.156025	0.0676684	2.30573	0.0211257	0.585171
ENSRNOG00000018349	Polr1b	193.793	-0.326861	0.141762	-2.30569	0.0211277	0.585171
ENSRNOG00000006723	Itga11	51.2463	-1.07914	0.468335	-2.3042	0.0212113	0.585171
ENSRNOG00000025460	Tmem71	3.04475	-2.94717	1.2791	-2.3041	0.0212168	0.585171
ENSRNOG00000002121	Lrrc8d	694.808	0.315714	0.137074	2.30323	0.0212657	0.585171
ENSRNOG00000013123	Scube2	270.659	0.680135	0.295357	2.30275	0.0212927	0.585171
ENSRNOG00000020915	Setd2	1923.3	-0.133432	0.057946	-2.3027	0.0212958	0.585171
ENSRNOG00000000778	Znrd1as1	67.4594	0.718055	0.311967	2.3017	0.0213521	0.585171
ENSRNOG00000000852	Prrc2a	5500.87	0.141645	0.0615467	2.30142	0.0213681	0.585171
ENSRNOG00000006946	Arhgap9	24.9926	0.908862	0.395	2.30092	0.0213963	0.585171
ENSRNOG00000008118	Sync	56.1544	-0.582639	0.25343	-2.29901	0.0215042	0.586927
ENSRNOG00000026420	Iqcg	15.697	1.03642	0.450971	2.2982	0.0215503	0.586927
ENSRNOG00000019742	Stat3	716.162	0.232131	0.101021	2.29786	0.0215696	0.586927
ENSRNOG00000037432	Exo5	62.9417	0.506112	0.220567	2.29459	0.0217566	0.589254
ENSRNOG00000061359	AABR07028009.1	7.9389	1.41767	0.617839	2.29456	0.0217585	0.589254
ENSRNOG00000056246	Gls	4242.32	-0.152199	0.0663334	-2.29445	0.0217647	0.589254
ENSRNOG00000045775	Rnpepl1	311.241	0.287035	0.125216	2.29232	0.0218874	0.591049
ENSRNOG00000000543	Frk	3.71431	2.52693	1.10249	2.29202	0.0219043	0.591049
ENSRNOG00000006004	Phc2	613.017	0.206262	0.0900502	2.29052	0.0219911	0.591727
ENSRNOG00000021470	LOC100363125	4.38182	-2.28182	0.996289	-2.29032	0.0220027	0.591727
ENSRNOG00000003025	0p1l2	583.472	-0.204593	0.0893865	-2.28886	0.0220877	0.592766
ENSRNOG00000000595	Traf3ip2	30.0967	0.672372	0.29385	2.28815	0.022129	0.592766
ENSRNOG00000060337	Exosc7	73.228	-0.492986	0.215488	-2.28776	0.0221516	0.592766
ENSRNOG00000012575	Fat2	1.68839	-4.26465	1.86602	-2.28542	0.0222881	NA
ENSRNOG00000004367	Elk3	160.189	0.312029	0.136536	2.28533	0.0222936	0.594265
ENSRNOG00000012991	Adgra2	321.503	0.334891	0.146594	2.28448	0.0223434	0.594265
ENSRNOG00000046493	Pnpo	635.118	-0.227552	0.0996258	-2.28407	0.0223675	0.594265
ENSRNOG00000012007	Slc38a7	265.381	0.276805	0.121234	2.28324	0.0224165	0.594265
ENSRNOG00000001224	Itgb2	90.6342	0.566047	0.247915	2.28323	0.0224167	0.594265
ENSRNOG00000012819	Gdnf	1.24339	-3.80762	1.66775	-2.28309	0.022425	NA
ENSRNOG00000012852	Bin1	2963.46	0.13183	0.0577435	2.28303	0.0224286	0.594265
ENSRNOG00000003150	Mpc2	185.08	-0.262898	0.115259	-2.28093	0.0225524	0.595303
ENSRNOG00000021294	Mstn	15.7097	-1.1404	0.500068	-2.28049	0.0225788	0.595303
ENSRNOG00000015741	Slc2a13	2560.44	-0.260518	0.114258	-2.28009	0.0226024	0.595303
ENSRNOG00000017463	Bloc1s3	22.6277	0.928301	0.407278	2.27928	0.0226504	0.595303
ENSRNOG00000033863	RGD1560470	882.218	0.208271	0.0914162	2.27827	0.0227104	0.595303
ENSRNOG00000029572	Apeh	381.145	0.237463	0.104232	2.27821	0.022714	0.595303
ENSRNOG00000027405	Ccp110	1040.96	0.253896	0.111456	2.27799	0.0227272	0.595303
ENSRNOG00000010889	Fbxw7	1574.11	-0.193481	0.0850071	-2.27606	0.0228423	0.595303
ENSRNOG00000014350	Cyr61	27.7515	-1.86142	0.818092	-2.27532	0.0228866	0.595303
ENSRNOG00000059124	AABR07054488.1	1.71179	-3.33193	1.4644	-2.27529	0.0228887	NA
ENSRNOG00000055756	Bcap31	561.482	-0.172465	0.0758076	-2.27503	0.0229041	0.595303
ENSRNOG00000055093	Fgfr1op	162.432	-0.331008	0.145534	-2.27444	0.0229394	0.595303
ENSRNOG00000011032	Lhfpl2	274.03	0.28338	0.124595	2.2744	0.022942	0.595303
ENSRNOG00000007905	Itga7	349.542	-0.301282	0.132476	-2.27424	0.0229518	0.595303
ENSRNOG00000019009	Arrdc2	185.577	-0.488939	0.215057	-2.27353	0.0229941	0.595303
ENSRNOG00000008519	RGD1309079	456.397	-0.385201	0.169462	-2.27308	0.0230215	0.595303
ENSRNOG00000031824	Slc44a2	611.204	0.239527	0.105404	2.27247	0.023058	0.595303
ENSRNOG00000061816	AABR07027870.2	4.33855	1.95987	0.862989	2.27102	0.0231458	0.59584
ENSRNOG00000042426	Cyp4v3	175.451	-0.385917	0.16994	-2.27091	0.0231527	0.59584
ENSRNOG00000016519	Kdm1b	269.545	-0.331871	0.146252	-2.26918	0.0232577	0.597589
ENSRNOG00000039902	Lbh	54.7568	-0.611255	0.269522	-2.26792	0.0233338	0.598592
ENSRNOG00000015425	Ssx2ip	1104.69	0.359799	0.15873	2.26674	0.0234062	0.599497
ENSRNOG00000001827	Masp1	277.723	0.502395	0.222263	2.26036	0.023799	0.604422
ENSRNOG00000008622	Creb5	100.385	0.640662	0.283435	2.26035	0.0237995	0.604422
ENSRNOG00000053163	SNORA16	20.3428	-1.51056	0.668797	-2.25863	0.0239064	0.604422
ENSRNOG00000014465	Oca2	11.7524	1.18146	0.523095	2.2586	0.0239084	0.604422
ENSRNOG00000017751	Arl6ip1	2170.65	-0.13214	0.0585175	-2.25812	0.0239381	0.604422
ENSRNOG00000019120	Hmgcs2	174.884	-0.632206	0.279986	-2.25799	0.0239463	0.604422
ENSRNOG00000002932	Wdr19	645.378	0.246654	0.1093	2.25667	0.0240287	0.604422
ENSRNOG00000061146	Gar1	83.377	-0.460917	0.204254	-2.25658	0.0240341	0.604422
ENSRNOG00000004291	Cltc	13392.1	-0.139298	0.0617426	-2.25611	0.0240639	0.604422
ENSRNOG00000020310	Grik5	2211	0.205657	0.0911597	2.25601	0.02407	0.604422
ENSRNOG00000012477	Eef1a2	7099.85	0.102463	0.045423	2.25576	0.0240857	0.604422
ENSRNOG00000036971	RGD1566320	96.4603	-0.429524	0.190421	-2.25566	0.024092	0.604422
ENSRNOG00000016705	Prpf4b	1048.97	-0.167202	0.074126	-2.25565	0.0240926	0.604422
ENSRNOG00000015055	Scg2	3628.65	-0.360256	0.159747	-2.25517	0.0241229	0.604422
ENSRNOG00000003794	Nmral1	43.0513	0.665106	0.295037	2.25431	0.0241765	0.604826
ENSRNOG00000050381	Dus3l	221.735	0.334323	0.148377	2.2532	0.0242464	0.605548
ENSRNOG00000025791	Dync1li2	2678.04	0.201933	0.0896577	2.25226	0.0243056	0.605548
ENSRNOG00000009431	Tbc1d4	274.357	0.330356	0.14669	2.25207	0.024318	0.605548
ENSRNOG00000009836	Rbm26	1431.75	-0.141443	0.0628584	-2.25019	0.0244369	0.607571
ENSRNOG00000037435	Tmem196	91.4897	-0.517172	0.22992	-2.24936	0.0244898	0.607931
ENSRNOG00000014838	Glipr2	13.7883	1.26365	0.561926	2.24878	0.0245267	0.607931
ENSRNOG00000017800	Foxc1	69.8152	0.577162	0.256799	2.24753	0.0246065	0.608972
ENSRNOG00000014064	Ctsh	368.886	0.286108	0.127459	2.2447	0.0247871	0.610575
ENSRNOG00000014170	Dbn1	2667.81	0.160921	0.0717309	2.2434	0.0248707	0.610575
ENSRNOG00000002599	Grap	11.9051	1.41225	0.629921	2.24194	0.0249651	0.610575
ENSRNOG00000014624	Selk	302.222	-0.244149	0.108912	-2.2417	0.0249808	0.610575
ENSRNOG00000004229	Tac3	73.5187	0.71253	0.317998	2.24067	0.0250472	0.610575
ENSRNOG00000009873	Ints6	664.826	-0.218946	0.0977218	-2.24051	0.025058	0.610575
ENSRNOG00000004720	Kcnj2	95.3869	0.675845	0.301656	2.24045	0.0250616	0.610575
ENSRNOG00000008668	Vsig8	1.75431	4.78392	2.13569	2.23999	0.0250918	NA
ENSRNOG00000014653	Arl11	24.2077	0.832364	0.371621	2.23982	0.0251025	0.610575
ENSRNOG00000021318	Epas1	3239.38	0.172793	0.0771495	2.23971	0.0251094	0.610575
ENSRNOG00000030445	Ormdl3	325.079	0.295987	0.132212	2.23873	0.0251736	0.610575
ENSRNOG00000005568	Pcnxl4	743.043	-0.178318	0.0796526	-2.23869	0.0251761	0.610575
ENSRNOG00000016619	Use1	266.375	0.247464	0.110555	2.23837	0.0251969	0.610575
ENSRNOG00000015733	Myl12b	1174.6	0.231269	0.103389	2.23688	0.0252942	0.610575
ENSRNOG00000020353	Sh3pxd2a	367.334	0.253756	0.113513	2.23547	0.0253864	0.610575
ENSRNOG00000010484	Zdhhc21	485.866	-0.236251	0.105691	-2.23529	0.0253983	0.610575
ENSRNOG00000021840	Cped1	54.1577	0.618226	0.276619	2.23494	0.0254215	0.610575
ENSRNOG00000015222	Fam46c	17.2032	0.922006	0.412714	2.23401	0.0254825	0.610575
ENSRNOG00000016995	Zap70	24.9498	1.11718	0.500184	2.23354	0.0255131	0.610575
ENSRNOG00000051838	Atmin	56.9246	-0.529921	0.237424	-2.23196	0.0256177	0.610575
ENSRNOG00000027658	Gpr101	31.4199	-1.34606	0.603159	-2.23169	0.0256355	0.610575
ENSRNOG00000017340	Wdr12	298.375	-0.280833	0.125858	-2.23135	0.025658	0.610575
ENSRNOG00000015735	Zswim1	89.2633	0.466921	0.209263	2.23126	0.0256639	0.610575
ENSRNOG00000010111	Exoc3l4	23.22	1.35903	0.609112	2.23117	0.0256701	0.610575
ENSRNOG00000014274	Trit1	246.664	-0.264098	0.118379	-2.23096	0.0256837	0.610575
ENSRNOG00000000987	Ptcd1	176.78	0.305263	0.136844	2.23073	0.025699	0.610575
ENSRNOG00000039924	Triqk	110.683	0.420528	0.188524	2.23063	0.0257058	0.610575
ENSRNOG00000005540	Nin	87.0373	-0.408186	0.183215	-2.2279	0.0258869	0.610575
ENSRNOG00000005825	Lyz2	335.384	0.318762	0.143175	2.22637	0.0259891	0.610575
ENSRNOG00000005347	Fjx1	707.788	0.240439	0.108011	2.22607	0.0260097	0.610575
ENSRNOG00000009075	Trim13	65.1507	-0.481816	0.216476	-2.22572	0.026033	0.610575
ENSRNOG00000019582	Mthfd1l	325.153	-0.28728	0.129132	-2.22469	0.0261018	0.610575
ENSRNOG00000006557	Cyfip2	16555.4	0.193394	0.0869575	2.22401	0.0261479	0.610575
ENSRNOG00000039017	0a50	88.2145	0.937718	0.421704	2.22364	0.0261724	0.610575
ENSRNOG00000005344	Nol10	277.668	-0.234723	0.105587	-2.22304	0.0262133	0.610575
ENSRNOG00000005279	Ndufaf7	289.274	-0.248332	0.111718	-2.22285	0.0262258	0.610575
ENSRNOG00000001596	Atp5g3	939.929	-0.183891	0.0827605	-2.22196	0.0262859	0.610575
ENSRNOG00000051310	Rn60_X_0750.2	30.9539	0.793819	0.357279	2.22185	0.0262936	0.610575
ENSRNOG00000010746	Rpl32	41.3802	-0.598592	0.269415	-2.22182	0.0262951	0.610575
ENSRNOG00000010516	Plau	15.1058	1.02114	0.459677	2.22143	0.0263217	0.610575
ENSRNOG00000019568	Jund	537.221	0.299657	0.134896	2.22139	0.0263246	0.610575
ENSRNOG00000021314	Fdft1	984.143	-0.209428	0.0943393	-2.21994	0.0264227	0.610575
ENSRNOG00000023765	Nyap2	343.709	0.277891	0.125215	2.21931	0.0264654	0.610575
ENSRNOG00000011116	Snx25	554.746	-0.229787	0.103546	-2.21917	0.0264752	0.610575
ENSRNOG00000001211	RGD1303003	488.361	0.205527	0.0926165	2.21912	0.0264787	0.610575
ENSRNOG00000036816	Wls	435.079	0.238248	0.10741	2.21811	0.0265474	0.610575
ENSRNOG00000007990	Adipor2	369.362	-0.247611	0.11165	-2.21774	0.0265728	0.610575
ENSRNOG00000008736	Slamf8	13.5954	1.28567	0.579722	2.21773	0.0265733	0.610575
ENSRNOG00000030102	Mboat4	6.40797	1.58032	0.712778	2.21714	0.0266138	0.610575
ENSRNOG00000014075	Clybl	70.4925	-0.50216	0.226543	-2.21662	0.0266493	0.610575
ENSRNOG00000000432	Fkbpl	137.136	-0.397286	0.179271	-2.21611	0.0266836	0.610575
ENSRNOG00000011668	Nfil3	89.5495	-0.369632	0.1668	-2.21601	0.0266906	0.610575
ENSRNOG00000031126	Tecta	67.2487	0.663693	0.299569	2.2155	0.0267261	0.610575
ENSRNOG00000016689	Fanci	56.4366	-1.13954	0.514545	-2.21465	0.026784	0.610575
ENSRNOG00000025023	Stat6	201.99	0.587497	0.26532	2.21429	0.0268086	0.610575
ENSRNOG00000016957	Igfbp2	82.36	0.921733	0.416292	2.21415	0.0268184	0.610575
ENSRNOG00000014296	Syt10	62.627	-0.584667	0.264062	-2.21413	0.0268198	0.610575
ENSRNOG00000013747	Sh3bp2	72.4167	0.413188	0.186624	2.21401	0.026828	0.610575
ENSRNOG00000058646	Zfp36l1	332.744	0.278373	0.125849	2.21195	0.02697	0.612312
ENSRNOG00000021945	Ccdc184	90.3414	-0.480005	0.21702	-2.2118	0.0269803	0.612312
ENSRNOG00000000632	Cdk1	2.33818	-3.94544	1.78428	-2.21123	0.0270201	NA
ENSRNOG00000019892	Lrrfip1	156.693	-0.293422	0.132708	-2.21104	0.0270334	0.61257
ENSRNOG00000018809	Psmd5	278.494	-0.259845	0.117548	-2.21054	0.0270676	0.61257
ENSRNOG00000030475	Mum1l1	85.8965	-0.526106	0.238104	-2.20956	0.0271356	0.613249
ENSRNOG00000009683	Sdcbp	3002.54	-0.178853	0.0809986	-2.2081	0.0272376	0.613951
ENSRNOG00000031085	Ergic3	530.917	0.237808	0.107702	2.20802	0.0272428	0.613951
ENSRNOG00000013642	Lrrc41	562.411	0.186185	0.0844065	2.20582	0.027397	0.616565
ENSRNOG00000003537	Spta1	34.7855	0.819852	0.371976	2.20405	0.027521	0.618243
ENSRNOG00000060879	1500009L16Rik	101.143	0.790921	0.358912	2.20366	0.0275481	0.618243
ENSRNOG00000009329	Nr1d1	483.003	0.284416	0.129102	2.20303	0.0275926	0.618382
ENSRNOG00000004107	Rpl23	302.554	-0.251309	0.114167	-2.20124	0.0277191	0.620355
ENSRNOG00000054871	AABR07024058.3	42.4884	-0.598853	0.272539	-2.19731	0.0279982	0.625459
ENSRNOG00000047321	Hba2	319.833	0.556741	0.253456	2.19659	0.0280494	0.625459
ENSRNOG00000024867	Eme2	235.579	0.260216	0.118474	2.1964	0.0280635	0.625459
ENSRNOG00000058186	Errfi1	526.795	-0.289095	0.131658	-2.1958	0.0281061	0.625545
ENSRNOG00000017703	Unc93b1	63.8625	0.473894	0.215923	2.19473	0.0281828	0.626027
ENSRNOG00000013234	Ccdc115	415.906	0.263364	0.120023	2.19428	0.0282152	0.626027
ENSRNOG00000036682	Pycr1	31.2157	0.690308	0.314804	2.19282	0.0283205	0.626027
ENSRNOG00000020867	Numbl	1084.15	0.225701	0.102997	2.19133	0.0284278	0.626027
ENSRNOG00000058320	AABR07008420.2	12.2254	0.901463	0.411445	2.19097	0.0284542	0.626027
ENSRNOG00000000851	Bag6	2108.7	0.140583	0.0641792	2.19047	0.0284902	0.626027
ENSRNOG00000018107	Zfand5	1637.54	-0.182941	0.0835352	-2.18998	0.0285253	0.626027
ENSRNOG00000005575	Abi3	44.4797	0.55278	0.252449	2.18967	0.0285483	0.626027
ENSRNOG00000042419	Acyp2	158.367	-0.301461	0.137687	-2.18947	0.0285624	0.626027
ENSRNOG00000010347	Styk1	3.65072	-2.67396	1.22191	-2.18834	0.0286448	0.626027
ENSRNOG00000039476	Pcdhb2	50.2134	0.675301	0.308807	2.1868	0.0287569	0.626027
ENSRNOG00000010658	Cth	38.6069	-0.611303	0.279571	-2.18658	0.0287731	0.626027
ENSRNOG00000018693	Asgr1	3.48837	2.63728	1.20623	2.18639	0.0287873	0.626027
ENSRNOG00000023440	Phex	8.75598	-1.50917	0.690491	-2.18564	0.0288416	0.626027
ENSRNOG00000006600	Unk	198.306	0.29461	0.134835	2.18496	0.0288916	0.626027
ENSRNOG00000017127	Rpl28	796.876	0.195819	0.089635	2.18462	0.0289165	0.626027
ENSRNOG00000013912	Slc30a7	142.185	0.401955	0.184064	2.18378	0.0289783	0.626027
ENSRNOG00000013479	Stard7	1305.71	-0.131769	0.0603717	-2.18263	0.0290628	0.626027
ENSRNOG00000005326	Cnrip1	886.765	0.19278	0.0883522	2.18195	0.0291129	0.626027
ENSRNOG00000018999	Cdc14b	129.228	-0.399411	0.183128	-2.18105	0.02918	0.626027
ENSRNOG00000048949	Elovl6	311.619	-0.272015	0.124754	-2.1804	0.0292276	0.626027
ENSRNOG00000054910	Rn60_1_2620.2	11.9909	1.12375	0.515446	2.18015	0.0292463	0.626027
ENSRNOG00000060410	Pcdh1	4604.34	0.31098	0.14266	2.17986	0.0292678	0.626027
ENSRNOG00000003026	Rad23a	250.892	0.269519	0.123644	2.17979	0.0292731	0.626027
ENSRNOG00000003223	Degs1	610.328	0.192815	0.0884624	2.17963	0.0292851	0.626027
ENSRNOG00000022857	Wdr92	132.511	-0.322903	0.148153	-2.17952	0.0292933	0.626027
ENSRNOG00000027867	Rexo4	276.022	0.46798	0.214735	2.17933	0.0293069	0.626027
ENSRNOG00000015339	Shoc2	618.627	-0.21645	0.099339	-2.1789	0.0293388	0.626027
ENSRNOG00000038746	Bco2	14.6169	1.01181	0.464379	2.17886	0.0293424	0.626027
ENSRNOG00000004032	2310067B10Rik	1561.46	0.237873	0.109174	2.17884	0.0293435	0.626027
ENSRNOG00000012216	Tgfbi	48.6538	0.572648	0.262868	2.17846	0.0293718	0.626027
ENSRNOG00000032206	Cnt0p5b	331.882	-0.431824	0.198279	-2.17786	0.0294164	0.626027
ENSRNOG00000012730	Lrrk1	139.887	0.391192	0.179643	2.1776	0.0294356	0.626027
ENSRNOG00000055579	Tmbim6	1764.67	0.211289	0.0970839	2.17636	0.0295284	0.626027
ENSRNOG00000053735	Hebp2	46.5412	-0.595585	0.273737	-2.17575	0.0295737	0.626027
ENSRNOG00000047028	Mmp24	430.907	0.252596	0.116132	2.17507	0.0296246	0.626027
ENSRNOG00000011697	Zfp827	405.422	0.262249	0.120577	2.17495	0.029634	0.626027
ENSRNOG00000037909	Ppm1f	762.441	-0.232524	0.106957	-2.174	0.0297049	0.626027
ENSRNOG00000020076	RGD1311783	415.545	-0.204889	0.0942565	-2.17374	0.0297245	0.626027
ENSRNOG00000019342	Sult1a1	100.389	-0.485654	0.223422	-2.17371	0.0297272	0.626027
ENSRNOG00000013847	Nova2	462.609	0.274839	0.12656	2.17161	0.0298852	0.626027
ENSRNOG00000006432	LOC100911093	216.977	-0.350787	0.161583	-2.17094	0.029936	0.626027
ENSRNOG00000007581	Slc17a8	57.143	0.624881	0.28792	2.17033	0.0299818	0.626027
ENSRNOG00000009088	Txnrd1	753.095	-0.185093	0.0852939	-2.17007	0.0300019	0.626027
ENSRNOG00000060098	Ptms	3028.41	0.171363	0.0789826	2.16963	0.0300345	0.626027
ENSRNOG00000018400	Golm1	99.2707	0.471268	0.217218	2.16956	0.03004	0.626027
ENSRNOG00000019202	PVR	24.2802	-1.02032	0.470307	-2.16948	0.0300466	0.626027
ENSRNOG00000001082	Abcb9	333.686	0.282961	0.13047	2.16879	0.0300988	0.626027
ENSRNOG00000047746	LOC100909555	2669.04	-0.359301	0.165706	-2.16831	0.030135	0.626027
ENSRNOG00000008572	Ppcs	88.554	-0.395347	0.182372	-2.1678	0.0301737	0.626027
ENSRNOG00000053927	SCAR07	315.952	0.287714	0.132726	2.16773	0.0301791	0.626027
ENSRNOG00000018282	Gda	1938.72	-0.349331	0.161153	-2.1677	0.0301814	0.626027
ENSRNOG00000014214	Rpl27a	431.85	0.237413	0.109525	2.16767	0.030184	0.626027
ENSRNOG00000002607	Sox9	572.702	0.251487	0.116058	2.1669	0.0302426	0.626437
ENSRNOG00000013248	Wwc2	587.232	0.200527	0.0925948	2.16564	0.0303385	0.627617
ENSRNOG00000019440	Kcnn4	2.32241	3.153	1.45597	2.16557	0.0303441	NA
ENSRNOG00000048750	AABR07047576.1	2.35244	-3.48134	1.60821	-2.16474	0.030408	NA
ENSRNOG00000039976	Ptk7	57.1394	-0.522022	0.241256	-2.16376	0.0304825	0.628631
ENSRNOG00000026299	Mysm1	492.625	-0.313113	0.144717	-2.16363	0.030493	0.628631
ENSRNOG00000055319	Mrfap1	2926.54	-0.143444	0.0663165	-2.16303	0.0305391	0.628631
ENSRNOG00000053766	Ramp3	18.8903	-1.02521	0.474141	-2.16225	0.030599	0.628631
ENSRNOG00000030111	Cyp11b2	1.97581	-4.13069	1.91084	-2.16171	0.0306405	NA
ENSRNOG00000013578	Trem2	51.18	0.534978	0.247487	2.16165	0.0306454	0.628631
ENSRNOG00000020607	Bckdha	310.182	0.29716	0.137479	2.1615	0.030657	0.628631
ENSRNOG00000052173	Ranbp3l	51.0167	1.01663	0.470344	2.16146	0.0306602	0.628631
ENSRNOG00000007369	Shisa4	517.013	0.264529	0.122432	2.16063	0.0307242	0.629144
ENSRNOG00000019942	Fbxo17	4.28356	1.67569	0.775782	2.16	0.0307724	0.629332
ENSRNOG00000023664	Lepr	56.1798	0.531137	0.246118	2.15806	0.0309235	0.630713
ENSRNOG00000051470	Card9	14.8912	1.06586	0.49396	2.15779	0.0309445	0.630713
ENSRNOG00000017113	Ccnt2	1281.21	-0.161432	0.0748193	-2.15762	0.0309571	0.630713
ENSRNOG00000006197	Calu	871.013	-0.180078	0.0835246	-2.15599	0.0310848	0.631808
ENSRNOG00000020673	Pbxip1	592.362	0.19058	0.0884084	2.15568	0.0311087	0.631808
ENSRNOG00000056458	Cep290	681.143	-0.217521	0.100958	-2.15456	0.031196	0.631808
ENSRNOG00000033217	Esam	109.632	0.420945	0.195491	2.15327	0.0312971	0.631808
ENSRNOG00000016875	Cbx7	512.363	0.18829	0.0874835	2.15229	0.0313745	0.631808
ENSRNOG00000009968	Ercc8	387.516	-0.214802	0.0998045	-2.15223	0.0313791	0.631808
ENSRNOG00000000536	Mdga1	445.621	0.442114	0.205463	2.1518	0.0314135	0.631808
ENSRNOG00000014294	Ptpn6	64.7557	0.512881	0.238374	2.15158	0.0314304	0.631808
ENSRNOG00000049075	Fabp5	206.75	0.295554	0.137405	2.15097	0.0314782	0.631808
ENSRNOG00000015215	Cript	396.944	-0.218738	0.10171	-2.15061	0.0315072	0.631808
ENSRNOG00000051235	C2	102.389	0.924406	0.42984	2.15058	0.031509	0.631808
ENSRNOG00000016294	Cd4	42.7001	0.743876	0.346024	2.14978	0.0315725	0.631808
ENSRNOG00000012502	Stk17b	138.973	-0.490017	0.227943	-2.14973	0.0315762	0.631808
ENSRNOG00000051570	AABR07001910.1	70.255	0.700515	0.325883	2.14959	0.0315877	0.631808
ENSRNOG00000023708	Tmem176a	138.049	0.428567	0.199384	2.14946	0.0315982	0.631808
ENSRNOG00000010381	Mknk1	222.332	0.339477	0.158134	2.14677	0.0318119	0.633516
ENSRNOG00000000520	Srsf3	931.833	-0.16701	0.0778184	-2.14616	0.0318605	0.633516
ENSRNOG00000020652	Tgfb1	76.4456	0.59313	0.276384	2.14604	0.0318701	0.633516
ENSRNOG00000010880	Gpr27	67.2291	0.469275	0.218687	2.14587	0.031883	0.633516
ENSRNOG00000029315	AC099294.1	89.4472	-0.429287	0.200075	-2.14563	0.0319028	0.633516
ENSRNOG00000008245	Ptgis	5.7592	1.65741	0.772804	2.14468	0.0319788	0.633516
ENSRNOG00000042333	D0l1	1249.84	-0.18565	0.0865933	-2.14393	0.0320383	0.633516
ENSRNOG00000028991	Kcnb2	130.686	0.390105	0.181959	2.14392	0.0320395	0.633516
ENSRNOG00000016971	Zfp612	828.082	-0.168728	0.0787014	-2.1439	0.0320405	0.633516
ENSRNOG00000014436	Ppip5k1	1705.81	-0.129012	0.0601916	-2.14335	0.0320852	0.633516
ENSRNOG00000031431	Cdca8	9.79736	-1.24979	0.583207	-2.14297	0.0321155	0.633516
ENSRNOG00000005275	Shmt1	25.9115	0.743763	0.347255	2.14184	0.0322068	0.633823
ENSRNOG00000052128	Clec2e	9.44567	-1.48559	0.693641	-2.14173	0.0322152	0.633823
ENSRNOG00000010084	Ythdf3	1179.34	-0.167928	0.0784498	-2.14058	0.0323076	0.633823
ENSRNOG00000013603	Dffa	200.959	-0.372302	0.173999	-2.13967	0.0323811	0.633823
ENSRNOG00000014268	Abca2	6279.05	0.16849	0.078756	2.1394	0.0324035	0.633823
ENSRNOG00000003242	Gulp1	65.9009	0.501199	0.234325	2.13891	0.0324431	0.633823
ENSRNOG00000001312	Pdgfa	202.566	-0.29837	0.139572	-2.13776	0.0325364	0.633823
ENSRNOG00000054984	AABR07026483.1	154.9	-0.399337	0.186862	-2.13706	0.0325927	0.633823
ENSRNOG00000004527	Lin7a	42.3223	-0.592927	0.277487	-2.13678	0.0326162	0.633823
ENSRNOG00000027145	Rora	189.563	0.28502	0.133444	2.13589	0.0326885	0.633823
ENSRNOG00000053843	AABR07056503.1	2.62418	2.77005	1.29715	2.1355	0.0327203	0.633823
ENSRNOG00000012872	RGD1311863	116.572	-0.342199	0.160269	-2.13516	0.0327482	0.633823
ENSRNOG00000016454	0sp	241.672	-0.377372	0.176744	-2.13513	0.0327505	0.633823
ENSRNOG00000042903	Cox7a2	105.829	-0.407133	0.190701	-2.13493	0.0327668	0.633823
ENSRNOG00000001408	Actl6b	504.87	-0.199544	0.0934826	-2.13456	0.0327973	0.633823
ENSRNOG00000006625	Phb-ps1	20.0044	-0.888525	0.416296	-2.13436	0.0328134	0.633823
ENSRNOG00000018518	Prr14	110.295	0.348095	0.163183	2.13316	0.0329112	0.633823
ENSRNOG00000049772	Gemin7	29.2312	0.771041	0.361512	2.13282	0.0329396	0.633823
ENSRNOG00000012422	Tnik	2820.83	-0.174378	0.081762	-2.13276	0.0329446	0.633823
ENSRNOG00000060973	AABR07013843.1	57.5253	0.612472	0.287209	2.13249	0.0329663	0.633823
ENSRNOG00000032364	Tbcel	228.89	-0.292208	0.137056	-2.13203	0.0330042	0.633823
ENSRNOG00000021682	Dcakd	388.469	0.222892	0.104546	2.132	0.033007	0.633823
ENSRNOG00000008696	RGD1563365	123.605	-0.381816	0.179149	-2.13128	0.033066	0.633823
ENSRNOG00000001652	Erg	70.2091	0.613946	0.288106	2.13098	0.0330912	0.633823
ENSRNOG00000009990	Zranb2	2034.69	-0.159831	0.075013	-2.13071	0.0331131	0.633823
ENSRNOG00000059207	Oas3	2.19663	3.56423	1.67303	2.13041	0.0331378	NA
ENSRNOG00000011821	S100a4	40.437	0.978692	0.459689	2.12903	0.0332515	0.635719
ENSRNOG00000004319	AABR07038019.1	72.6092	0.447049	0.210287	2.12589	0.0335121	0.637374
ENSRNOG00000018414	Csf1r	970.967	0.33794	0.158967	2.12585	0.0335161	0.637374
ENSRNOG00000049128	Nktr	1774.84	-0.150711	0.0708956	-2.12582	0.0335182	0.637374
ENSRNOG00000016451	Cd1d1	12.7631	1.4933	0.702479	2.12576	0.0335229	0.637374
ENSRNOG00000022386	Opalin	1051.66	0.408868	0.192353	2.12561	0.0335356	0.637374
ENSRNOG00000008337	Gjd2	119.122	-0.408001	0.19201	-2.12489	0.0335955	0.637761
ENSRNOG00000008243	Slc43a1	2.42238	3.26088	1.5348	2.12463	0.0336178	NA
ENSRNOG00000015974	Tmem208	114.842	-0.419302	0.197412	-2.124	0.0336705	0.637765
ENSRNOG00000019963	Spats1	5.66683	-1.73946	0.818975	-2.12395	0.0336747	0.637765
ENSRNOG00000051147	Rn60_2_1765.1	18.5866	-1.14303	0.538792	-2.12148	0.0338818	0.64024
ENSRNOG00000003975	Pfn1	848.581	0.406832	0.191811	2.12101	0.0339211	0.64024
ENSRNOG00000059618	Scarf1	20.0918	0.91703	0.432364	2.12097	0.0339244	0.64024
ENSRNOG00000053638	Clec12b	4.1412	-2.18548	1.03225	-2.1172	0.0342431	0.643351
ENSRNOG00000012473	Cflar	171.269	0.318641	0.150505	2.11714	0.0342476	0.643351
ENSRNOG00000057214	AABR07043510.1	4.50389	-2.2181	1.04778	-2.11696	0.0342631	0.643351
ENSRNOG00000001874	Slc7a4	375.416	0.252915	0.119484	2.11674	0.0342821	0.643351
ENSRNOG00000026842	Nnt	604.907	0.175838	0.0831075	2.11579	0.0343623	0.643351
ENSRNOG00000058658	Mtch2	314.715	-0.271753	0.12845	-2.11563	0.0343761	0.643351
ENSRNOG00000061040	Herc4	441.126	-0.210196	0.0993641	-2.11541	0.0343947	0.643351
ENSRNOG00000007133	Plxnb2	1134.06	0.209465	0.0990261	2.11525	0.0344083	0.643351
ENSRNOG00000031406	Hps3	399.425	-0.193083	0.0914263	-2.1119	0.034695	0.646765
ENSRNOG00000055094	SCAR015	7.05294	-1.25478	0.594196	-2.11172	0.0347103	0.646765
ENSRNOG00000017079	Pgm2l1	4322.44	-0.246332	0.11665	-2.11171	0.0347111	0.646765
ENSRNOG00000018336	Eps8l2	52.4086	0.602505	0.28541	2.11101	0.0347711	0.647136
ENSRNOG00000057850	AABR07007980.2	1.87977	-3.03843	1.43951	-2.11073	0.0347952	NA
ENSRNOG00000008676	Emp1	39.0205	-0.63856	0.302753	-2.10917	0.0349295	0.648459
ENSRNOG00000046168	Ppm1l	1157.64	-0.332092	0.15747	-2.10892	0.0349519	0.648459
ENSRNOG00000031993	Prim1	160.223	-0.460439	0.218343	-2.10879	0.0349628	0.648459
ENSRNOG00000060460	Clec1a	108.393	-0.376258	0.178584	-2.10689	0.035127	0.650485
ENSRNOG00000009290	Nup35	157.356	0.290317	0.137822	2.10647	0.0351634	0.650485
ENSRNOG00000060863	AABR07017145.1	755.442	-0.233538	0.110909	-2.10566	0.0352337	0.650485
ENSRNOG00000014104	Myo5b	1561.92	-0.358086	0.170075	-2.10546	0.0352514	0.650485
ENSRNOG00000030736	Hist2h2ac	9.27554	1.43925	0.684353	2.10309	0.0354581	0.650485
ENSRNOG00000019670	Wdr3	295.885	-0.199776	0.0950226	-2.10241	0.0355176	0.650485
ENSRNOG00000055597	Hdac7	194.197	0.310665	0.147789	2.10209	0.0355454	0.650485
ENSRNOG00000001352	Hectd4	8109.9	0.129455	0.0615913	2.10184	0.0355672	0.650485
ENSRNOG00000008015	Fos	51.9483	-0.896706	0.426819	-2.10091	0.0356491	0.650485
ENSRNOG00000015989	Mrpl32	93.2002	-0.370155	0.176193	-2.10085	0.0356538	0.650485
ENSRNOG00000021144	Cebpg	616.215	-0.186424	0.08876	-2.10032	0.0357009	0.650485
ENSRNOG00000010971	Snx18	477.374	0.215843	0.102779	2.10006	0.0357232	0.650485
ENSRNOG00000001086	Vps37b	280.684	0.270471	0.128832	2.0994	0.0357813	0.650485
ENSRNOG00000042679	Lcor	683.003	-0.166317	0.0792475	-2.0987	0.0358433	0.650485
ENSRNOG00000010369	Dhx29	342.969	-0.269593	0.128531	-2.09749	0.0359503	0.650485
ENSRNOG00000007304	Herc3	2237.81	-0.181348	0.086467	-2.09731	0.0359663	0.650485
ENSRNOG00000057350	AABR07002997.1	22.2778	-0.801134	0.382087	-2.09673	0.0360175	0.650485
ENSRNOG00000015088	Prune2	510.133	-0.279111	0.133126	-2.0966	0.0360294	0.650485
ENSRNOG00000032539	Spag8	33.8114	-0.650322	0.310238	-2.0962	0.0360644	0.650485
ENSRNOG00000051572	AABR07048342.1	3.75296	-1.95507	0.932711	-2.09612	0.0360717	0.650485
ENSRNOG00000004353	Ppfia2	2111.95	-0.174265	0.0831442	-2.09594	0.0360878	0.650485
ENSRNOG00000025476	Tmem252	12.3026	-1.07563	0.513431	-2.09498	0.0361724	0.650485
ENSRNOG00000030109	Kp05	208.383	-0.288711	0.137816	-2.09489	0.0361807	0.650485
ENSRNOG00000020479	Pik3c2a	1232.61	-0.117281	0.0559967	-2.09443	0.0362214	0.650485
ENSRNOG00000029574	Rps4x	1616.5	0.129662	0.0619181	2.09408	0.0362528	0.650485
ENSRNOG00000001177	Acads	101.217	0.415479	0.19842	2.09394	0.0362654	0.650485
ENSRNOG00000039829	Rpp14	159.808	-0.279702	0.133585	-2.09381	0.0362769	0.650485
ENSRNOG00000021685	Cdk5r1	1010.13	0.159267	0.076103	2.09278	0.0363687	0.650485
ENSRNOG00000020811	Il6r	416.623	-0.270903	0.129482	-2.09221	0.0364196	0.650485
ENSRNOG00000013324	Cdh5	120.096	0.47316	0.226214	2.09164	0.0364704	0.650485
ENSRNOG00000000989	Bud31	225.692	-0.296566	0.141788	-2.09161	0.0364732	0.650485
ENSRNOG00000006509	Srgap3	4971.47	0.117012	0.0559638	2.09084	0.0365421	0.650485
ENSRNOG00000020119	Pcdhac1	2172.43	-0.116886	0.0559168	-2.09036	0.0365858	0.650485
ENSRNOG00000052180	Metazoa_SRP	1.51413	2.99818	1.43447	2.09009	0.0366098	NA
ENSRNOG00000036667	Hexdc	105.373	0.375063	0.179483	2.08969	0.036646	0.650485
ENSRNOG00000027331	Ppef1	1.38582	-3.34548	1.601	-2.08962	0.036652	NA
ENSRNOG00000021166	Ecm1	38.0375	0.621532	0.297558	2.08877	0.036728	0.650485
ENSRNOG00000023216	Ccdc17	34.7354	0.553081	0.264796	2.08871	0.0367338	0.650485
ENSRNOG00000006548	Mrc2	187.852	0.454013	0.217366	2.0887	0.0367349	0.650485
ENSRNOG00000019005	Pde8a	215.068	0.375319	0.179728	2.08826	0.0367744	0.650485
ENSRNOG00000026716	Rpl9	42.4817	-0.555316	0.266121	-2.08671	0.0369146	0.650485
ENSRNOG00000021855	Kcp	76.5165	1.86741	0.894933	2.08664	0.0369204	0.650485
ENSRNOG00000047080	Gng4	220.522	-0.519607	0.249032	-2.08651	0.0369325	0.650485
ENSRNOG00000042932	Ttc27	251.217	0.29807	0.14293	2.08542	0.0370309	0.650485
ENSRNOG00000020580	LOC500956	342.21	0.221074	0.10601	2.08542	0.0370316	0.650485
ENSRNOG00000028884	Atp5l	975.778	-0.190574	0.0913933	-2.08521	0.03705	0.650485
ENSRNOG00000021100	Tnfaip8l2	13.7868	1.12136	0.537838	2.08495	0.0370741	0.650485
ENSRNOG00000019606	Trpv3	21.5219	0.843321	0.404494	2.08488	0.0370803	0.650485
ENSRNOG00000032531	AC093965.1	116.57	0.40521	0.194385	2.08457	0.0371083	0.650485
ENSRNOG00000009372	Tacr3	71.5794	-1.03153	0.494855	-2.0845	0.0371146	0.650485
ENSRNOG00000016254	Sema4c	243.666	0.247663	0.118813	2.08448	0.0371165	0.650485
ENSRNOG00000014776	Adcy7	46.1479	0.578993	0.277808	2.08415	0.0371465	0.650485
ENSRNOG00000000473	Pfdn6	228.15	-0.237816	0.114118	-2.08395	0.0371645	0.650485
ENSRNOG00000030237	Cox7c	506.872	-0.192505	0.0923768	-2.08391	0.0371682	0.650485
ENSRNOG00000021691	Ccdc92	630.55	0.215443	0.103482	2.08194	0.0373479	0.65146
ENSRNOG00000021671	Ldoc1l	275.178	0.274917	0.132102	2.08109	0.0374257	0.65146
ENSRNOG00000051238	Mphosph8	610.934	-0.277857	0.133589	-2.07993	0.0375316	0.65146
ENSRNOG00000005971	Gpr176	287.322	-0.346713	0.166773	-2.07895	0.0376219	0.65146
ENSRNOG00000011849	Ndufs1	2032.5	-0.152354	0.0732868	-2.07888	0.0376288	0.65146
ENSRNOG00000028404	Ppp1r1b	581.526	0.223492	0.107509	2.07881	0.0376346	0.65146
ENSRNOG00000008744	Cops2	1503.68	-0.160211	0.077074	-2.07867	0.0376477	0.65146
ENSRNOG00000001223	Pttg1ip	644.725	0.173018	0.083242	2.07849	0.0376644	0.65146
ENSRNOG00000016486	Nop58	441.607	-0.214578	0.103238	-2.07848	0.0376651	0.65146
ENSRNOG00000003654	Cldn9	50.2198	0.657751	0.316567	2.07776	0.0377313	0.65146
ENSRNOG00000014654	LOC691807	321.83	-0.288151	0.138725	-2.07715	0.0377879	0.65146
ENSRNOG00000000436	Egfl8	28.9567	0.775081	0.373178	2.07698	0.0378038	0.65146
ENSRNOG00000043364	Zfp362	79.9779	0.424041	0.20424	2.07619	0.037876	0.65146
ENSRNOG00000007795	AABR07058410.1	4.32797	-1.68623	0.812192	-2.07615	0.0378799	0.65146
ENSRNOG00000023533	Fam69a	434.966	-0.222406	0.107211	-2.07447	0.0380355	0.65146
ENSRNOG00000016978	LOC308990	8.84311	1.67571	0.807952	2.07402	0.0380775	0.65146
ENSRNOG00000011586	Ccnl1	251.556	-0.599347	0.288998	-2.07388	0.0380904	0.65146
ENSRNOG00000011785	Xrn2	778.127	-0.181555	0.0875465	-2.07381	0.0380969	0.65146
ENSRNOG00000059593	Cetn2	378.178	-0.203671	0.0982286	-2.07344	0.0381314	0.65146
ENSRNOG00000042283	Rslcan18	274.349	0.230339	0.111101	2.07324	0.0381498	0.65146
ENSRNOG00000016885	Klf6	127.58	-0.341481	0.16475	-2.07273	0.0381974	0.65146
ENSRNOG00000001355	Taf6	278.275	-0.226486	0.109288	-2.07237	0.0382305	0.65146
ENSRNOG00000023458	Dcaf12l1	583.362	-0.218749	0.105558	-2.07231	0.0382362	0.65146
ENSRNOG00000008447	Tmem132d	334.336	-0.323941	0.156334	-2.07211	0.0382552	0.65146
ENSRNOG00000004161	Mtif2	203.724	-0.235927	0.113881	-2.07171	0.0382929	0.65146
ENSRNOG00000031346	Ift22	227.981	0.259004	0.125048	2.07124	0.0383364	0.65146
ENSRNOG00000005292	Trip11	1494.69	-0.154115	0.0744146	-2.07103	0.0383559	0.65146
ENSRNOG00000017158	Eif4g2	1961.73	-0.126274	0.0609849	-2.07058	0.0383982	0.65146
ENSRNOG00000020308	Ech1	383.691	0.219762	0.106198	2.06936	0.0385126	0.65146
ENSRNOG00000025100	Ikbke	83.7072	0.433163	0.209348	2.0691	0.0385368	0.65146
ENSRNOG00000006364	Dld	1375.93	-0.150715	0.0728409	-2.06909	0.0385374	0.65146
ENSRNOG00000008409	Myo1f	56.7032	0.59101	0.285692	2.0687	0.0385746	0.65146
ENSRNOG00000004687	Thbd	39.6262	0.541252	0.261757	2.06777	0.0386617	0.65146
ENSRNOG00000013720	Aebp1	229.406	0.525096	0.253964	2.0676	0.0386777	0.65146
ENSRNOG00000020587	Efemp2	127.657	0.339398	0.164152	2.06759	0.0386786	0.65146
ENSRNOG00000004221	Lgr5	25.9865	-0.786192	0.38039	-2.06681	0.0387524	0.65146
ENSRNOG00000000186	Tst	357.495	0.234332	0.113379	2.06679	0.0387536	0.65146
ENSRNOG00000004201	Rims2	1485.94	-0.188866	0.0913831	-2.06675	0.0387582	0.65146
ENSRNOG00000036864	Actl10	1.41135	3.4163	1.6535	2.0661	0.0388195	NA
ENSRNOG00000008237	Unc13b	1098.62	0.221998	0.107494	2.0652	0.0389037	0.653227
ENSRNOG00000003300	Btg2	216.306	-0.514357	0.249117	-2.06472	0.0389493	0.653312
ENSRNOG00000001252	Chst12	142.644	0.303329	0.146949	2.06418	0.0390009	0.653367
ENSRNOG00000056243	ST7	225.049	-0.267857	0.129786	-2.06383	0.0390336	0.653367
ENSRNOG00000011107	Pcsk1	131.874	-0.31087	0.150775	-2.06181	0.0392255	0.655351
ENSRNOG00000010645	Lgals3	8.96639	1.17963	0.572156	2.06173	0.0392333	0.655351
ENSRNOG00000016997	LOC687441	7.18731	1.75587	0.852009	2.06087	0.0393159	0.656051
ENSRNOG00000002895	0gpa	74.452	0.503411	0.244497	2.05897	0.0394973	0.658397
ENSRNOG00000009197	Asb4	1.55504	3.59631	1.74821	2.05714	0.0396723	NA
ENSRNOG00000055082	Maz	332.166	0.231976	0.112811	2.05632	0.0397512	0.661946
ENSRNOG00000050800	LOC100911576	1256.55	-0.15135	0.0736472	-2.05507	0.0398727	0.66324
ENSRNOG00000009849	N6amt2	68.8273	-0.438698	0.213513	-2.05467	0.0399111	0.66324
ENSRNOG00000012705	LOC100911274	108.073	0.391574	0.190643	2.05396	0.0399794	0.66369
ENSRNOG00000005807	Ptpn7	3.48084	2.18705	1.06617	2.05131	0.0402366	0.667274
ENSRNOG00000033803	Rpl37	4.68423	-1.71405	0.836519	-2.04903	0.0404596	0.669901
ENSRNOG00000030212	Cerkl	25.736	-0.61777	0.30155	-2.04865	0.0404961	0.669901
ENSRNOG00000038286	Slamf6	1.18982	3.38441	1.6522	2.04842	0.0405188	NA
ENSRNOG00000038740	Gimap7	3.7157	1.89484	0.925101	2.04825	0.0405355	0.669901
ENSRNOG00000042727	RGD1563159	12.1808	-1.14111	0.557389	-2.04725	0.040634	0.669901
ENSRNOG00000051915	Spred3	134.464	-0.344824	0.168442	-2.04714	0.0406446	0.669901
ENSRNOG00000015380	Jup	540.351	0.206249	0.100782	2.04649	0.0407079	0.669901
ENSRNOG00000014375	Adgrb2	6258.09	0.22159	0.108303	2.04602	0.0407543	0.669901
ENSRNOG00000047185	Eif3i	244.165	0.237951	0.116305	2.04591	0.0407648	0.669901
ENSRNOG00000020058	Celsr2	9208.7	0.215245	0.105223	2.0456	0.0407953	0.669901
ENSRNOG00000020668	Cpsf7	911.573	-0.151332	0.0739879	-2.04536	0.0408195	0.669901
ENSRNOG00000042233	Rpl41	793.987	-0.265211	0.129721	-2.04447	0.0409075	0.669901
ENSRNOG00000013604	Gpx4	1508.93	0.155739	0.076181	2.04433	0.0409214	0.669901
ENSRNOG00000013981	Ptpn5	1407.92	0.181372	0.0887287	2.04412	0.0409413	0.669901
ENSRNOG00000001148	Rplp0	2143.08	0.113414	0.0555203	2.04275	0.0410769	0.669901
ENSRNOG00000011623	Rab3c	1014.07	-0.252522	0.123639	-2.04242	0.0411103	0.669901
ENSRNOG00000011952	Samm50	477.015	-0.177986	0.0871569	-2.04214	0.0411379	0.669901
ENSRNOG00000017481	Sucla2	1245.93	-0.181327	0.0887937	-2.04211	0.0411403	0.669901
ENSRNOG00000022368	Ddx49	169.836	0.350786	0.171778	2.04209	0.0411423	0.669901
ENSRNOG00000014011	Dll4	45.095	0.576067	0.282336	2.04036	0.0413146	0.671662
ENSRNOG00000020716	Axl	558.967	0.219101	0.107404	2.03997	0.0413533	0.671662
ENSRNOG00000011909	Rasa2	457.066	-0.202786	0.0994173	-2.03975	0.0413753	0.671662
ENSRNOG00000004036	Snx12	559.206	-0.26099	0.128021	-2.03866	0.0414841	0.672752
ENSRNOG00000057806	Trpm7	964.77	-0.150628	0.0739289	-2.03747	0.0416033	0.672878
ENSRNOG00000037655	Gatb	221.969	-0.24188	0.118734	-2.03716	0.0416341	0.672878
ENSRNOG00000019422	Egr1	724.731	-0.499458	0.245194	-2.03699	0.0416507	0.672878
ENSRNOG00000009325	Fuca1	309.719	0.226879	0.111384	2.03691	0.0416587	0.672878
ENSRNOG00000060179	Gpc3	149.192	-0.685491	0.33667	-2.03609	0.0417412	0.673095
ENSRNOG00000029366	Prrt2	1664.26	0.243635	0.119667	2.03595	0.0417556	0.673095
ENSRNOG00000010890	Bmp1	316.656	-0.224432	0.11047	-2.03161	0.0421928	0.679464
ENSRNOG00000013423	Npap60	515.609	-0.189309	0.0933034	-2.02896	0.0424624	0.682084
ENSRNOG00000003014	Poglut1	366.423	-0.219832	0.108354	-2.02884	0.0424749	0.682084
ENSRNOG00000054724	Pycrl	150.4	0.315399	0.155464	2.02876	0.0424823	0.682084
ENSRNOG00000021435	AC141966.1	1.31497	3.22134	1.58823	2.02826	0.0425337	NA
ENSRNOG00000022533	Micall2	25.91	0.689486	0.340398	2.02553	0.0428132	0.68664
ENSRNOG00000029071	Unc5c	1383.32	-0.238835	0.117948	-2.02491	0.0428765	0.68664
ENSRNOG00000042627	Camta1	34.4077	-0.544694	0.269132	-2.02389	0.0429815	0.68664
ENSRNOG00000022863	Lingo4	7.3993	1.58457	0.783288	2.02298	0.0430753	0.68664
ENSRNOG00000015295	Ctdsp1	379.383	0.228967	0.1132	2.02268	0.0431059	0.68664
ENSRNOG00000060168	Prkx	193.778	-0.25543	0.126291	-2.02255	0.0431197	0.68664
ENSRNOG00000047563	Mrpl39	70.308	-0.414266	0.204919	-2.02161	0.0432171	0.68664
ENSRNOG00000001767	RGD1562339	192.285	0.270511	0.133822	2.02143	0.0432353	0.68664
ENSRNOG00000022711	Slco4c1	128.802	-0.314072	0.155383	-2.02127	0.0432516	0.68664
ENSRNOG00000002408	Rbm47	10.1873	-1.17751	0.582648	-2.02096	0.043284	0.68664
ENSRNOG00000001643	Psmg1	235.815	-0.232448	0.115024	-2.02086	0.0432938	0.68664
ENSRNOG00000003853	Scoc	1293.38	-0.184416	0.0912782	-2.02038	0.0433442	0.68664
ENSRNOG00000056257	Cacng7	922.664	0.173583	0.0859179	2.02033	0.0433487	0.68664
ENSRNOG00000022802	Tmem184b	626.38	0.167586	0.0829885	2.01939	0.0434462	0.68664
ENSRNOG00000003189	Cited1	5.94489	-1.36733	0.677338	-2.01869	0.0435196	0.68664
ENSRNOG00000057117	AABR07020990.1	1.38102	3.37407	1.6715	2.01858	0.0435306	NA
ENSRNOG00000010566	Cep44	102.127	-0.365508	0.181119	-2.01806	0.043585	0.68664
ENSRNOG00000014058	Tomm22	536.118	-0.225838	0.111912	-2.018	0.0435912	0.68664
ENSRNOG00000031312	Tnfrsf1a	112.511	0.436375	0.216284	2.0176	0.0436331	0.68664
ENSRNOG00000014933	Dnttip1	283.033	0.253907	0.125872	2.01719	0.0436761	0.68664
ENSRNOG00000018378	Cacnb2	742.023	0.330341	0.163765	2.01716	0.0436785	0.68664
ENSRNOG00000009499	Hinfp	157.065	-0.29759	0.147559	-2.01675	0.0437212	0.68664
ENSRNOG00000042535	LOC691033	4.21174	-3.0734	1.52395	-2.01674	0.043723	0.68664
ENSRNOG00000006335	Klhl9	1724.1	-0.128288	0.0636185	-2.01653	0.0437448	0.68664
ENSRNOG00000025757	Myh6	1.77347	3.00987	1.49363	2.01514	0.0438904	NA
ENSRNOG00000015912	Ptdss2	814.606	0.147087	0.0730078	2.01468	0.0439384	0.687465
ENSRNOG00000012802	Tenm3	2683.84	0.328018	0.162835	2.01442	0.0439655	0.687465
ENSRNOG00000018149	Smarca5	757.905	-0.230989	0.114679	-2.01421	0.0439872	0.687465
ENSRNOG00000009409	Fbxo2	591.936	0.203584	0.101121	2.01328	0.0440855	0.687465
ENSRNOG00000051706	Tep1	378.625	0.238473	0.118466	2.01302	0.044113	0.687465
ENSRNOG00000020642	Flad1	322.375	0.202287	0.10053	2.01222	0.0441972	0.687465
ENSRNOG00000045992	Tlr8	4.74979	1.98891	0.989165	2.01069	0.0443581	0.687465
ENSRNOG00000033520	RGD1562063	5.26822	-1.50117	0.746941	-2.00976	0.0444563	0.687465
ENSRNOG00000017869	Irf8	76.1008	0.535152	0.266318	2.00945	0.0444894	0.687465
ENSRNOG00000055562	Dkc1	324.137	0.255637	0.127227	2.00931	0.0445047	0.687465
ENSRNOG00000046950	LOC100912481	1125.27	0.121027	0.0602389	2.00912	0.0445242	0.687465
ENSRNOG00000021110	Mllt11	1842.1	-0.190193	0.0946648	-2.00912	0.0445247	0.687465
ENSRNOG00000017444	Nrsn1	1356.9	-0.320497	0.159561	-2.00861	0.044578	0.687465
ENSRNOG00000048769	Nek5	18.8456	0.753821	0.375393	2.00808	0.0446344	0.687465
ENSRNOG00000046452	Fcgr2b	54.7046	0.693146	0.345251	2.00766	0.0446794	0.687465
ENSRNOG00000005248	Slc1a4	593.935	0.256618	0.127821	2.00763	0.0446824	0.687465
ENSRNOG00000002036	Paxbp1	563.421	-0.25124	0.125152	-2.00748	0.0446982	0.687465
ENSRNOG00000057161	AABR07027407.1	324.225	-0.230778	0.114989	-2.00696	0.0447539	0.687465
ENSRNOG00000026573	Ophn1	532.694	-0.147727	0.0736157	-2.00673	0.0447779	0.687465
ENSRNOG00000060048	Eif2s3y	530.249	-0.194172	0.0967616	-2.0067	0.0447814	0.687465
ENSRNOG00000033809	Mlh1	120.282	-0.384152	0.191457	-2.00647	0.0448062	0.687465
ENSRNOG00000009028	Rnf126	393.261	0.186283	0.092854	2.00619	0.044836	0.687465
ENSRNOG00000031163	Nfkbiz	28.5812	-0.641514	0.319788	-2.00606	0.0448499	0.687465
ENSRNOG00000021317	Cct2	1058.79	-0.127034	0.0633273	-2.00599	0.0448578	0.687465
ENSRNOG00000025349	Maneal	100.034	0.312906	0.155989	2.00594	0.0448624	0.687465
ENSRNOG00000026962	Osbpl8	1127.57	-0.185007	0.092286	-2.00471	0.0449942	0.688301
ENSRNOG00000018011	Fam208b	693.893	-0.162203	0.0809142	-2.00463	0.0450023	0.688301
ENSRNOG00000024142	Arglu1	287.521	-0.205592	0.1026	-2.00383	0.0450884	0.688626
ENSRNOG00000028477	Med8	69.1589	-0.5469	0.272954	-2.00364	0.0451089	0.688626
ENSRNOG00000020173	Tie1	138.327	0.498452	0.248834	2.00315	0.045161	0.688707
ENSRNOG00000061058	Csde1	640.779	-0.16914	0.084452	-2.00279	0.0451996	0.688707
ENSRNOG00000023794	Mei4	27.2089	0.92626	0.46273	2.00173	0.045314	0.689799
ENSRNOG00000004192	Arhgap30	28.0605	0.828	0.413726	2.00133	0.0453573	0.689807
ENSRNOG00000022576	Nudt12	218.156	-0.243158	0.121593	-1.99976	0.045526	0.689857
ENSRNOG00000004403	Slc25a32	121.661	-0.321561	0.160807	-1.99967	0.0455356	0.689857
ENSRNOG00000016226	Rpp40	54.9686	0.408338	0.204271	1.999	0.0456087	0.689857
ENSRNOG00000005515	Rhbdl3	562.523	-0.278444	0.13931	-1.99874	0.0456367	0.689857
ENSRNOG00000020527	Drap1	290.898	0.221951	0.111051	1.99864	0.0456477	0.689857
ENSRNOG00000053679	AABR07060862.1	21.9439	0.766622	0.38377	1.99761	0.0457593	0.689857
ENSRNOG00000003959	Rgs18	2.8625	2.94371	1.47368	1.99753	0.0457677	0.689857
ENSRNOG00000024145	Trim65	72.1087	0.409853	0.205196	1.99738	0.0457844	0.689857
ENSRNOG00000003253	Qdpr	1313.57	0.270921	0.13564	1.99735	0.0457871	0.689857
ENSRNOG00000018977	Ap3d1	2997.36	0.110859	0.0555032	1.99734	0.0457881	0.689857
ENSRNOG00000000833	Vars2	352.202	0.299332	0.149962	1.99605	0.0459283	0.689965
ENSRNOG00000007895	Pdhb	956.724	-0.149229	0.0747669	-1.99592	0.0459429	0.689965
ENSRNOG00000008444	Cbl	810.919	0.125608	0.0629393	1.99569	0.0459674	0.689965
ENSRNOG00000060626	Polk	126.695	-0.329608	0.165172	-1.99555	0.0459833	0.689965
ENSRNOG00000061299	AC113925.2	152.437	0.654206	0.327935	1.99493	0.046051	0.689965
ENSRNOG00000050500	Tob2	314.234	-0.302087	0.151428	-1.99492	0.0460519	0.689965
ENSRNOG00000021669	Mybl1	70.3057	0.432228	0.216856	1.99315	0.0462446	0.691591
ENSRNOG00000010642	Lysmd2	278.662	-0.197798	0.0992642	-1.99264	0.0463007	0.691591
ENSRNOG00000046421	LOC102546814	2.10199	-2.8407	1.42595	-1.99214	0.0463557	NA
ENSRNOG00000046386	Olr1353	7.69904	1.33459	0.66995	1.99207	0.0463636	0.691591
ENSRNOG00000012405	Tcf4	3851.28	0.137796	0.0691794	1.99187	0.0463854	0.691591
ENSRNOG00000014666	Tfeb	98.977	0.450122	0.226013	1.99158	0.0464173	0.691591
ENSRNOG00000002864	0cc1	1911.79	0.187762	0.0943022	1.99107	0.0464731	0.691591
ENSRNOG00000038140	Whsc1	938.571	-0.151614	0.0761498	-1.991	0.0464811	0.691591
ENSRNOG00000012959	0b1	543.958	-0.194763	0.0978319	-1.9908	0.0465033	0.691591
ENSRNOG00000021101	Sema6c	185.649	0.248561	0.124956	1.98919	0.0466806	0.69359
ENSRNOG00000023340	Tmem72	7.03893	-1.6319	0.820664	-1.98851	0.0467552	0.694059
ENSRNOG00000049326	Tmem234	49.3624	0.539928	0.271681	1.98736	0.0468824	0.694878
ENSRNOG00000020602	Ndufa13	216.702	-0.228526	0.115039	-1.9865	0.0469778	0.694878
ENSRNOG00000051420	Cables2	180.619	-0.253816	0.127792	-1.98617	0.0470148	0.694878
ENSRNOG00000024818	Eva1b	29.1465	0.715358	0.360173	1.98615	0.0470166	0.694878
ENSRNOG00000058825	SNORD116	305.461	-0.259402	0.130618	-1.98596	0.0470378	0.694878
ENSRNOG00000061176	Nudt3	2577.48	0.169538	0.0854223	1.98471	0.0471767	0.694878
ENSRNOG00000006792	Cep57	249.487	-0.224562	0.113147	-1.98468	0.0471799	0.694878
ENSRNOG00000017273	RGD1563917	16.1495	-0.939056	0.473165	-1.98463	0.047186	0.694878
ENSRNOG00000020250	Pcgf6	197.05	-0.244502	0.123212	-1.98439	0.0472119	0.694878
ENSRNOG00000036742	Uqcrc2	2459.19	-0.12391	0.0624502	-1.98413	0.047241	0.694878
ENSRNOG00000002556	Tsr2	126.43	0.342132	0.172468	1.98374	0.0472848	0.694885
ENSRNOG00000058790	Fam120b	1774.88	-0.131953	0.0665302	-1.98336	0.0473276	0.694885
ENSRNOG00000061121	Wdfy3	7424.03	0.11226	0.0566182	1.98276	0.0473938	0.695224
ENSRNOG00000017017	Zbtb43	137.965	-0.324	0.16346	-1.98214	0.0474638	0.695315
ENSRNOG00000011981	Slc39a13	227.601	0.280708	0.141633	1.98194	0.0474862	0.695315
ENSRNOG00000011675	Zfp40	503.495	-0.205022	0.103489	-1.9811	0.0475806	0.696066
ENSRNOG00000055259	Phldb3	1.44825	3.66943	1.8537	1.97951	0.0477585	NA
ENSRNOG00000010210	Slc7a11	2215.86	0.213702	0.107983	1.97903	0.0478127	0.698828
ENSRNOG00000042455	Tlr12	1.28974	3.52944	1.78369	1.97873	0.0478461	NA
ENSRNOG00000029886	Hba1	619.514	0.476366	0.240879	1.97761	0.0479725	0.699287
ENSRNOG00000056946	Scaf1	2162.66	0.163204	0.0825437	1.97718	0.0480208	0.699287
ENSRNOG00000052319	AABR07004881.1	224.378	-0.282672	0.142987	-1.97691	0.048052	0.699287
ENSRNOG00000019780	Sypl2	24.0669	-0.939004	0.475068	-1.97657	0.0480908	0.699287
ENSRNOG00000028939	Rps29	163.526	-0.308809	0.156329	-1.97537	0.0482258	0.699287
ENSRNOG00000055962	Bgn	200.088	0.32698	0.16553	1.97536	0.0482277	0.699287
ENSRNOG00000054224	Bloc1s4	85.3077	0.396754	0.200865	1.97523	0.0482426	0.699287
ENSRNOG00000018129	LOC683884	399.592	-0.197301	0.099893	-1.97513	0.0482537	0.699287
ENSRNOG00000025185	Nup188	369.735	0.213332	0.108023	1.97487	0.048283	0.699287
ENSRNOG00000012812	Sharpin	347.254	0.240456	0.121771	1.97466	0.0483064	0.699287
ENSRNOG00000051290	Rn60_X_0712.1	2.30188	2.55081	1.29192	1.97443	0.0483323	NA
ENSRNOG00000022988	Skint10	1.08144	-3.79727	1.92323	-1.97443	0.048333	NA
ENSRNOG00000003050	Tbc1d9b	1351.82	0.167349	0.0847582	1.97442	0.0483334	0.699287
ENSRNOG00000008584	R0seh1	65.7224	0.396172	0.200681	1.97414	0.0483658	0.699287
ENSRNOG00000004269	Myt1l	2609.31	0.139824	0.0708407	1.97377	0.0484075	0.699287
ENSRNOG00000003211	Srp9	242.923	-0.208227	0.105581	-1.97221	0.0485862	0.700741
ENSRNOG00000032778	Bub1	18.921	0.828805	0.420383	1.97155	0.0486613	0.700741
ENSRNOG00000003455	Zfp13	104.381	0.367954	0.186654	1.97131	0.0486882	0.700741
ENSRNOG00000002292	Hnrpd	808.49	-0.194838	0.0988417	-1.97122	0.048699	0.700741
ENSRNOG00000018784	Jph3	4946.26	0.241408	0.122481	1.97099	0.0487253	0.700741
ENSRNOG00000059295	Ept1	585.729	-0.163933	0.0832761	-1.96854	0.0490054	0.704142
ENSRNOG00000018627	Plekhb1	1806.42	0.247994	0.12605	1.96742	0.0491344	0.705367
ENSRNOG00000015777	Mex3c	545.045	-0.217327	0.110513	-1.96652	0.0492381	0.706228
ENSRNOG00000015201	RGD1562084	78.917	-0.415018	0.211095	-1.96602	0.0492958	0.706427
ENSRNOG00000060414	AABR07052730.3	1.85445	-3.0544	1.5537	-1.96589	0.0493113	NA
ENSRNOG00000019671	Rsbn1	654.07	-0.174491	0.0888102	-1.96476	0.0494416	0.707541
ENSRNOG00000010330	Mark3	1243.46	-0.11629	0.0591929	-1.96459	0.0494612	0.707541
ENSRNOG00000009708	Tas1r1	1.98547	-3.14028	1.5989	-1.96402	0.0495275	NA
ENSRNOG00000025970	LOC102551819	750.218	-0.230402	0.117318	-1.9639	0.0495415	0.708062
ENSRNOG00000051151	Gmps	866.835	-0.169566	0.0864264	-1.96197	0.0497658	0.710638
ENSRNOG00000055293	Ptprb	738.616	0.213894	0.109118	1.96021	0.0499715	0.712511
ENSRNOG00000028357	Lrrc14b	3.4848	-2.77632	1.41643	-1.96009	0.0499853	0.712511

## Sheet: Model vs CPGB
Gene_ID	Gene_Name	BaseMean	Log2FoldChange	lfcSE	stat	p_value	padj
ENSRNOG00000013140	Pdzd2	947.508	0.711614	0.124206	5.72931	1.0084e-08	0.000201933
ENSRNOG00000018969	Gpatch4	214.091	0.690335	0.126736	5.44701	5.12228e-08	0.000512869
ENSRNOG00000017198	Hif3a	48.7075	1.53611	0.339186	4.52882	5.93128e-06	0.0329975
ENSRNOG00000056457	Gpd1	1207.88	0.871829	0.193461	4.50648	6.59127e-06	0.0329975
ENSRNOG00000061299	AC113925.2	152.437	-1.31359	0.330371	-3.9761	7.0054e-05	0.244458
ENSRNOG00000009401	Lmo2	164.364	0.543678	0.137102	3.96549	7.32459e-05	0.244458
ENSRNOG00000038406	Tmem132b	813.222	0.240411	0.0626094	3.83986	0.000123104	0.352166
ENSRNOG00000015701	Rreb1	572.791	0.511697	0.135807	3.76783	0.000164671	0.412193
ENSRNOG00000017976	Slco2b1	323.837	-0.443709	0.119198	-3.72245	0.0001973	0.438992
ENSRNOG00000018294	Hspa5	3577.19	-0.32905	0.0900493	-3.65411	0.000258076	0.455233
ENSRNOG00000047098	Hbb-b1	41.662	-1.27073	0.349276	-3.63819	0.000274566	0.455233
ENSRNOG00000046912	Nr1d2	894.573	0.355118	0.0977712	3.63213	0.000281088	0.455233
ENSRNOG00000003259	C1qtnf1	70.969	0.816535	0.227583	3.58786	0.0003334	0.455233
ENSRNOG00000003029	Calr	4451.18	-0.181864	0.0507197	-3.58567	0.000336209	0.455233
ENSRNOG00000013383	Tmub1	194.047	-0.45703	0.127725	-3.57823	0.000345929	0.455233
ENSRNOG00000059016	Tspan12	449.937	-0.296065	0.0830456	-3.56509	0.000363732	0.455233
ENSRNOG00000038047	Mt1	64.2794	0.794989	0.227688	3.49157	0.000480191	0.565637
ENSRNOG00000007202	Sema3d	168.63	-0.526975	0.15278	-3.44925	0.000562147	0.586639
ENSRNOG00000057658	AABR07037487.1	25.4783	1.70647	0.495211	3.44594	0.000569072	0.586639
ENSRNOG00000000811	Pkib	35.0355	1.09844	0.319495	3.43806	0.000585907	0.586639
ENSRNOG00000009953	Snx16	277.979	-0.368669	0.109012	-3.38192	0.000719823	0.685704
ENSRNOG00000038738	LOC685203	51.8948	-0.73768	0.218935	-3.3694	0.000753332	0.685704
ENSRNOG00000038784	Piezo2	389.75	0.727386	0.218678	3.32629	0.000880111	0.738674
ENSRNOG00000031540	LOC100362384	328.132	-0.337185	0.102016	-3.30521	0.000949045	0.738674
ENSRNOG00000012475	Prr5	240.223	0.600638	0.182099	3.29841	0.000972329	0.738674
ENSRNOG00000016763	Fgfr4	10.2576	2.32014	0.705086	3.29058	0.000999826	0.738674
ENSRNOG00000030019	Atp1a1	5828.37	0.253675	0.0770926	3.29052	0.00100004	0.738674
ENSRNOG00000027770	Trpm3	1174.08	0.320775	0.0979351	3.27538	0.00105519	0.738674
ENSRNOG00000014104	Myo5b	1561.92	0.555706	0.169862	3.27151	0.00106974	0.738674
ENSRNOG00000060973	AABR07013843.1	57.5253	-0.937679	0.28952	-3.23873	0.00120062	0.742759
ENSRNOG00000013479	Stard7	1305.71	0.19396	0.0599051	3.23779	0.0012046	0.742759
ENSRNOG00000008943	Penk	243.123	0.707227	0.218613	3.23507	0.00121612	0.742759
ENSRNOG00000009910	Swap70	281.818	-0.341493	0.10586	-3.22588	0.00125585	0.742759
ENSRNOG00000008725	Slc37a3	564.809	-0.247894	0.0769454	-3.22169	0.00127439	0.742759
ENSRNOG00000046250	LOC100911027	129.533	-1.30344	0.405252	-3.21638	0.00129821	0.742759
ENSRNOG00000029886	Hba1	619.514	-0.760869	0.241069	-3.15623	0.00159823	0.864359
ENSRNOG00000017879	Gab1	375.532	-0.418097	0.132639	-3.15215	0.00162074	0.864359
ENSRNOG00000048800	Nr3c1	489.674	-0.394429	0.125269	-3.14866	0.00164023	0.864359
ENSRNOG00000019582	Mthfd1l	325.153	0.401309	0.128082	3.13321	0.00172905	0.878074
ENSRNOG00000018509	Cx3cr1	226.954	-0.42978	0.13753	-3.12499	0.00177814	0.878074
ENSRNOG00000026748	Dennd2a	778.6	-0.254422	0.0816557	-3.11578	0.00183457	0.878074
ENSRNOG00000025167	Sema4b	240.036	0.369996	0.119034	3.10831	0.00188161	0.878074
ENSRNOG00000028411	Pcnp	405.574	-0.407473	0.131314	-3.10305	0.00191537	0.878074
ENSRNOG00000019365	Ablim3	268.065	0.621816	0.200722	3.0979	0.00194899	0.878074
ENSRNOG00000053430	Slco4a1	16.776	1.26688	0.410048	3.08959	0.00200431	0.878074
ENSRNOG00000024207	Fgfrl1	104.192	-0.550543	0.178667	-3.08139	0.00206038	0.878074
ENSRNOG00000004048	Lrrk2	954.867	0.26029	0.0847238	3.07222	0.00212473	0.878074
ENSRNOG00000008465	Tmem176b	312.16	-0.515741	0.167883	-3.07203	0.0021261	0.878074
ENSRNOG00000019791	Sipa1l2	977.893	0.434336	0.142428	3.04951	0.00229215	0.878074
ENSRNOG00000020193	Runx2	67.0816	-0.762324	0.250014	-3.04912	0.00229509	0.878074
ENSRNOG00000012730	Lrrk1	139.887	-0.547762	0.179683	-3.04849	0.00229998	0.878074
ENSRNOG00000002944	RGD1304587	106.651	-0.541903	0.178644	-3.03342	0.00241797	0.878074
ENSRNOG00000004870	Dyrk3	99.2501	0.657686	0.216854	3.03284	0.00242261	0.878074
ENSRNOG00000052129	Nwd1	758.68	0.271623	0.0896956	3.02827	0.00245959	0.878074
ENSRNOG00000010716	Atoh8	25.483	1.05134	0.348705	3.01497	0.00257001	0.878074
ENSRNOG00000039300	Ahcyl2	2465.41	0.302402	0.100354	3.01335	0.00258379	0.878074
ENSRNOG00000047321	Hba2	319.833	-0.763593	0.253605	-3.01095	0.00260428	0.878074
ENSRNOG00000014243	Pear1	139.219	-0.527718	0.175621	-3.00487	0.00265697	0.878074
ENSRNOG00000059968	Jak2	760.511	-0.207084	0.0689168	-3.00485	0.00265716	0.878074
ENSRNOG00000049282	Oas2	11.7355	2.97204	0.990979	2.99909	0.00270783	0.878074
ENSRNOG00000001452	Fzd9	127.367	0.606657	0.202605	2.99429	0.00275084	0.878074
ENSRNOG00000007118	Eva1a	65.549	0.73821	0.2467	2.99234	0.00276845	0.878074
ENSRNOG00000052264	AABR07034393.1	2.62393	-4.35265	1.45469	-2.99215	0.00277021	0.878074
ENSRNOG00000058784	Rn60_20_0032.5	297.103	0.29604	0.09907	2.98819	0.00280633	0.878074
ENSRNOG00000049513	Lenep	3.80882	-5.32883	1.78754	-2.9811	0.00287212	0.884835
ENSRNOG00000019963	Spats1	5.66683	2.36055	0.795711	2.96659	0.00301124	0.913637
ENSRNOG00000003280	Grin2c	1178.6	-0.251868	0.0853223	-2.95196	0.00315766	0.943765
ENSRNOG00000016460	Clu	6737.89	-0.204321	0.0693819	-2.94488	0.00323084	0.951435
ENSRNOG00000051922	Samd9l	263.837	0.833854	0.284705	2.92884	0.00340233	0.983692
ENSRNOG00000005592	Brinp2	1172.69	-0.404525	0.138274	-2.92554	0.00343862	0.983692
ENSRNOG00000016491	Fam110d	17.4222	-1.16164	0.39957	-2.90723	0.00364651	1
ENSRNOG00000021201	Txnip	524.695	-0.406757	0.140181	-2.90167	0.00371181	1
ENSRNOG00000042189	Rab31	947.695	0.202786	0.0700979	2.8929	0.00381707	1
ENSRNOG00000010280	Pde8b	441.328	-0.271654	0.0942523	-2.8822	0.00394906	1
ENSRNOG00000002089	Ccng2	347.931	-0.31142	0.1083	-2.87552	0.00403366	1
ENSRNOG00000036829	Nckap1l	156.569	-0.517875	0.18084	-2.86371	0.00418705	1
ENSRNOG00000049388	Prr32	1.44629	-4.38152	1.53731	-2.85012	0.00437031	1
ENSRNOG00000011114	Tbpl1	407.597	-0.313096	0.109863	-2.84987	0.00437376	1
ENSRNOG00000000407	Dcbld1	56.2283	0.686171	0.241355	2.84299	0.00446924	1
ENSRNOG00000020421	Fndc7	31.8949	1.057	0.372458	2.8379	0.00454114	1
ENSRNOG00000029574	Rps4x	1616.5	-0.174537	0.0617223	-2.82777	0.00468733	1
ENSRNOG00000056249	AABR07028036.1	8.90083	-1.86785	0.662577	-2.81907	0.00481626	1
ENSRNOG00000011500	Pou2af1	1.68519	4.75867	1.68987	2.816	0.00486257	1
ENSRNOG00000020426	Erf	268.219	0.450786	0.160969	2.80045	0.00510317	1
ENSRNOG00000057092	Slfn3	94.5824	2.80922	1.00658	2.79084	0.00525715	1
ENSRNOG00000057509	AABR07019663.1	22.4305	-1.07153	0.384242	-2.78868	0.00529235	1
ENSRNOG00000000066	Fbxo28	207.308	0.316465	0.113518	2.78779	0.00530693	1
ENSRNOG00000052651	AABR07053577.1	3.26268	3.1215	1.12046	2.78592	0.00533767	1
ENSRNOG00000005673	Runx1t1	800.197	-0.367096	0.131807	-2.78511	0.00535097	1
ENSRNOG00000023440	Phex	8.75598	1.88639	0.678256	2.78124	0.00541516	1
ENSRNOG00000007338	Fbln2	237.912	0.698327	0.251131	2.78073	0.00542366	1
ENSRNOG00000016724	Epb41l3	1868.47	-0.255107	0.0917534	-2.78035	0.00542999	1
ENSRNOG00000034190	Ighm	21.7165	-1.0734	0.386682	-2.77594	0.00550429	1
ENSRNOG00000024954	Mgat5b	328.163	0.369204	0.133055	2.77482	0.0055233	1
ENSRNOG00000013092	Lonrf3	582.892	0.317434	0.114552	2.77109	0.00558698	1
ENSRNOG00000002730	Rgs5	380	-0.348476	0.125886	-2.76819	0.00563682	1
ENSRNOG00000011250	Inmt	2.3047	-4.32829	1.56387	-2.76769	0.00564556	1
ENSRNOG00000007628	Ptp4a3	438.083	0.346903	0.125382	2.76677	0.0056614	1
ENSRNOG00000005390	Nup210	342.679	0.312191	0.112949	2.764	0.00570976	1
ENSRNOG00000018646	Hbegf	57.1451	0.718909	0.261706	2.74701	0.00601417	1
ENSRNOG00000053790	AABR07036007.1	28.1656	1.82831	0.666528	2.74304	0.00608738	1
ENSRNOG00000001707	Vwa5b2	671.613	-0.314596	0.114892	-2.73818	0.00617798	1
ENSRNOG00000061280	AABR07068018.1	2.06385	4.77277	1.74421	2.73634	0.00621259	1
ENSRNOG00000015088	Prune2	510.133	0.362137	0.132553	2.73202	0.00629468	1
ENSRNOG00000020593	Gipc3	2.19439	3.80553	1.40067	2.71693	0.006589	1
ENSRNOG00000018627	Plekhb1	1806.42	-0.341811	0.126003	-2.71272	0.0066734	1
ENSRNOG00000013480	Ing2	165.501	0.42958	0.158422	2.71162	0.00669554	1
ENSRNOG00000010815	Elf2	333.55	-0.480876	0.17765	-2.70687	0.00679203	1
ENSRNOG00000019606	Trpv3	21.5219	-1.1024	0.407365	-2.70618	0.00680614	1
ENSRNOG00000007387	Per1	690.728	0.373375	0.13801	2.70542	0.00682181	1
ENSRNOG00000023628	Tmem106a	14.9895	1.36114	0.503695	2.7023	0.0068861	1
ENSRNOG00000055142	Ect2l	5.00046	2.19421	0.814797	2.69295	0.0070822	1
ENSRNOG00000053638	Clec12b	4.1412	2.72131	1.01069	2.69253	0.0070912	1
ENSRNOG00000061238	Wnt10b	17.0886	1.16438	0.432888	2.68979	0.00714964	1
ENSRNOG00000007110	Ankrd6	832.645	0.339286	0.126159	2.68935	0.00715908	1
ENSRNOG00000016286	Iyd	5.46245	2.36329	0.879375	2.68747	0.00719959	1
ENSRNOG00000048043	F2r	267.892	-0.334244	0.125305	-2.66745	0.0076429	1
ENSRNOG00000014265	Tnfrsf19	486.74	-0.262526	0.0984276	-2.6672	0.00764872	1
ENSRNOG00000007300	C1qtnf6	26.4947	0.984072	0.369791	2.66116	0.00778721	1
ENSRNOG00000005039	Tfpi	347.22	-0.360865	0.136061	-2.65222	0.00799639	1
ENSRNOG00000058578	AABR07053635.2	2.55932	3.61805	1.37156	2.63791	0.00834199	1
ENSRNOG00000018494	Ppp1r3c	898.88	-0.206989	0.0785018	-2.63675	0.00837054	1
ENSRNOG00000016294	Cd4	42.7001	-0.912288	0.346281	-2.63453	0.00842532	1
ENSRNOG00000012422	Tnik	2820.83	0.214923	0.0816208	2.63318	0.00845891	1
ENSRNOG00000039976	Ptk7	57.1394	0.62672	0.238287	2.6301	0.00853585	1
ENSRNOG00000060486	Ptges3l1	40.7807	-0.721897	0.274899	-2.62605	0.00863831	1
ENSRNOG00000013683	S1pr1	1484.95	-0.175639	0.0669185	-2.62468	0.00867309	1
ENSRNOG00000019772	Dnpep	591.132	0.210613	0.0805028	2.61622	0.00889104	1
ENSRNOG00000047746	LOC100909555	2669.04	0.433182	0.165623	2.61547	0.00891038	1
ENSRNOG00000001422	Col26a1	7.2862	1.86608	0.713776	2.61437	0.0089391	1
ENSRNOG00000022071	Itga2b	13.3202	1.243	0.475597	2.61355	0.0089606	1
ENSRNOG00000023140	Pnldc1	13.0164	-1.20956	0.463014	-2.61236	0.00899189	1
ENSRNOG00000054990	AABR07060133.1	148.964	0.369954	0.14182	2.60861	0.00909112	1
ENSRNOG00000016573	Dgat2	745.012	0.339765	0.130561	2.60235	0.00925881	1
ENSRNOG00000016208	Setbp1	567.006	-0.274821	0.10571	-2.59978	0.00932844	1
ENSRNOG00000016888	Pask	116.005	0.489855	0.188621	2.59704	0.0094031	1
ENSRNOG00000013436	Pde7b	214.286	0.418887	0.16133	2.59646	0.00941895	1
ENSRNOG00000037435	Tmem196	91.4897	0.59217	0.228204	2.59492	0.00946132	1
ENSRNOG00000021670	Frem2	241.009	-0.31168	0.120364	-2.58949	0.00961195	1
ENSRNOG00000016275	Ttr	10.996	1.6664	0.644051	2.58737	0.00967129	1
ENSRNOG00000009886	Fkbp14	61.4887	-0.610283	0.236332	-2.58231	0.00981411	1
ENSRNOG00000030932	LOC102546354	23.0083	-0.846836	0.328349	-2.57907	0.00990659	1
ENSRNOG00000042717	Ciart	57.8304	0.735467	0.285899	2.57247	0.0100975	1
ENSRNOG00000017723	Cept1	356.246	-0.224186	0.0871911	-2.5712	0.0101346	1
ENSRNOG00000022256	Cxcl10	4.46235	2.91176	1.1339	2.56792	0.0102311	1
ENSRNOG00000056562	Olfml1	431.842	-0.271295	0.105768	-2.56501	0.0103172	1
ENSRNOG00000009936	Dido1	1437.41	0.142868	0.0557339	2.5634	0.0103653	1
ENSRNOG00000060460	Clec1a	108.393	0.45155	0.176661	2.55603	0.0105875	1
ENSRNOG00000011586	Ccnl1	251.556	0.734974	0.288382	2.54861	0.0108152	1
ENSRNOG00000019120	Hmgcs2	174.884	0.711606	0.279253	2.54824	0.0108267	1
ENSRNOG00000014766	Galt	107.572	0.442397	0.173762	2.54599	0.0108969	1
ENSRNOG00000061099	AABR07033324.1	2153.39	-0.260853	0.102459	-2.54593	0.0108988	1
ENSRNOG00000006394	Tbc1d10a	130.806	0.451553	0.17863	2.52787	0.0114758	1
ENSRNOG00000006733	Srgap2	1142.83	-0.272894	0.107966	-2.52759	0.0114849	1
ENSRNOG00000000632	Cdk1	2.33818	4.45852	1.76477	2.5264	0.0115238	1
ENSRNOG00000060337	Exosc7	73.228	0.539262	0.213473	2.52613	0.0115326	1
ENSRNOG00000009088	Txnrd1	753.095	0.213905	0.0848157	2.522	0.0116691	1
ENSRNOG00000048101	Zfp397	181.24	0.321608	0.127548	2.52147	0.0116866	1
ENSRNOG00000025460	Tmem71	3.04475	3.18521	1.26633	2.51531	0.0118927	1
ENSRNOG00000008490	Cwc15	217.146	-0.272901	0.108551	-2.51403	0.0119359	1
ENSRNOG00000003790	Mael	1.63333	4.16879	1.65834	2.51383	0.0119429	1
ENSRNOG00000042985	Slc9b1	28.8354	-1.50362	0.598635	-2.51175	0.0120133	1
ENSRNOG00000054549	Lss	375.049	0.330061	0.131438	2.51115	0.0120339	1
ENSRNOG00000037957	Aifm3	422.813	0.282544	0.112526	2.51091	0.0120419	1
ENSRNOG00000008846	Plag1	179.293	0.373077	0.148822	2.50686	0.0121808	1
ENSRNOG00000058626	Kcnh8	45.4129	0.681738	0.272469	2.50208	0.0123467	1
ENSRNOG00000000542	D0h8	124.033	-0.803802	0.321956	-2.49662	0.0125384	1
ENSRNOG00000012843	Aspg	15.5936	-1.21181	0.485396	-2.49654	0.0125411	1
ENSRNOG00000017874	Cd53	84.0575	-0.430899	0.172656	-2.49571	0.0125707	1
ENSRNOG00000025121	Pla2g3	35.5228	0.908279	0.364191	2.49396	0.0126325	1
ENSRNOG00000019914	Fam57b	286.182	-0.31224	0.125328	-2.49138	0.0127248	1
ENSRNOG00000038909	Pou3f3	646.748	-0.346719	0.139213	-2.49057	0.0127538	1
ENSRNOG00000017752	Mccc2	312.15	0.285274	0.114622	2.48881	0.012817	1
ENSRNOG00000061379	C7	26.7933	-1.17169	0.471048	-2.48742	0.0128673	1
ENSRNOG00000043061	Siah3	24.2081	0.922732	0.371404	2.48445	0.0129754	1
ENSRNOG00000027914	Plscr3	93.9273	-0.441397	0.177829	-2.48214	0.0130597	1
ENSRNOG00000003151	Bfar	479.852	0.190592	0.0768561	2.47986	0.0131435	1
ENSRNOG00000012083	St6gal0c2	8.60621	-1.33199	0.538461	-2.4737	0.0133723	1
ENSRNOG00000016987	Pstpip2	37.9836	0.626014	0.253184	2.47256	0.0134148	1
ENSRNOG00000024603	Rps15	935.42	-0.202351	0.0818644	-2.47179	0.0134439	1
ENSRNOG00000028904	Vps9d1	315.732	-0.350523	0.141942	-2.46948	0.0135308	1
ENSRNOG00000055579	Tmbim6	1764.67	-0.239018	0.0969495	-2.46539	0.0136865	1
ENSRNOG00000051915	Spred3	134.464	0.410444	0.16686	2.45981	0.0139009	1
ENSRNOG00000002134	LOC498435	22.0919	1.15966	0.47148	2.45962	0.0139086	1
ENSRNOG00000038955	MGC105567	23.6253	1.35702	0.552215	2.45741	0.0139941	1
ENSRNOG00000001368	Rph3a	1487.48	0.294192	0.11988	2.45405	0.0141258	1
ENSRNOG00000001258	Snx8	114.898	0.488912	0.199276	2.45344	0.0141497	1
ENSRNOG00000009290	Nup35	157.356	-0.335788	0.136872	-2.4533	0.0141552	1
ENSRNOG00000036918	Mettl20	21.1102	-0.845019	0.344537	-2.45262	0.014182	1
ENSRNOG00000060137	Gpr173	92.4574	-0.99168	0.40434	-2.45259	0.0141831	1
ENSRNOG00000001416	LOC100909521	219.183	0.600367	0.246108	2.43944	0.01471	1
ENSRNOG00000003170	Nlrp3	52.588	-0.566788	0.232366	-2.43921	0.0147196	1
ENSRNOG00000003116	Dph1	242.356	0.380726	0.15619	2.43758	0.014786	1
ENSRNOG00000033030	AABR07072440.1	28.5831	0.84662	0.347496	2.43634	0.0148365	1
ENSRNOG00000013463	Kcnj8	40.1262	-0.658941	0.270578	-2.43531	0.0148791	1
ENSRNOG00000024705	Rarres2	88.6061	-0.614717	0.252856	-2.43109	0.0150533	1
ENSRNOG00000005580	Itgb4	219.977	0.749392	0.308279	2.43089	0.0150617	1
ENSRNOG00000029698	Pim3	208.582	0.356597	0.146704	2.43073	0.0150686	1
ENSRNOG00000014654	LOC691807	321.83	0.334889	0.137985	2.42699	0.0152248	1
ENSRNOG00000052271	AABR07041794.1	1.73666	-3.80185	1.56733	-2.42568	0.0152797	1
ENSRNOG00000026061	RGD1566226	3.04365	2.59199	1.06865	2.42548	0.0152883	1
ENSRNOG00000000432	Fkbpl	137.136	0.43121	0.178038	2.42202	0.0154346	1
ENSRNOG00000001622	Impg2	24.0615	-0.831892	0.343565	-2.42136	0.0154627	1
ENSRNOG00000000438	Rnf5	392.761	-0.250512	0.103525	-2.41981	0.0155285	1
ENSRNOG00000026528	Mrps33	240.91	-0.257969	0.10672	-2.41725	0.0156384	1
ENSRNOG00000003242	Gulp1	65.9009	-0.563369	0.233132	-2.41652	0.0156695	1
ENSRNOG00000028991	Kcnb2	130.686	-0.436824	0.181084	-2.41227	0.0158536	1
ENSRNOG00000009355	Ogfr	340.109	0.353397	0.146615	2.41037	0.0159364	1
ENSRNOG00000033051	Slc22a15	146.005	0.326375	0.135502	2.40864	0.016012	1
ENSRNOG00000029394	Dusp8	730.108	-0.155462	0.0645641	-2.40787	0.0160459	1
ENSRNOG00000054582	AABR07024041.1	60.8587	-0.72456	0.301208	-2.40552	0.0161496	1
ENSRNOG00000021540	RGD1563441	144.602	0.35817	0.148909	2.4053	0.0161594	1
ENSRNOG00000000062	Pcgf3	264.706	-0.284159	0.118249	-2.40306	0.0162586	1
ENSRNOG00000030927	Grid2ip	26.6345	0.822965	0.342699	2.40142	0.0163316	1
ENSRNOG00000013431	Rsbn1l	354.781	0.224227	0.0933791	2.40126	0.0163389	1
ENSRNOG00000015670	Stx7	149.649	-0.373979	0.155764	-2.40094	0.0163531	1
ENSRNOG00000049034	Ptrh1	16.7685	0.986544	0.410976	2.40049	0.0163732	1
ENSRNOG00000008459	A0pc13	94.0233	-0.450757	0.187857	-2.39947	0.016419	1
ENSRNOG00000015859	Chdh	37.2533	0.71617	0.298472	2.39945	0.0164196	1
ENSRNOG00000007359	Gca	212.919	-0.39501	0.164752	-2.39761	0.0165025	1
ENSRNOG00000000665	Pitpnb	553.579	-0.212196	0.0885078	-2.39749	0.016508	1
ENSRNOG00000029386	RT1-N2	15.7696	1.7539	0.731626	2.39727	0.016518	1
ENSRNOG00000021027	Dbp	606.25	0.300689	0.125468	2.39653	0.0165511	1
ENSRNOG00000013823	Cers3	1.37172	4.45481	1.85961	2.39557	0.0165946	1
ENSRNOG00000010331	Ctsb	4450.94	-0.136853	0.0571884	-2.39302	0.0167105	1
ENSRNOG00000014008	Mfsd2a	218.562	0.302465	0.126562	2.38985	0.0168552	1
ENSRNOG00000012311	Slc35d3	22.9202	1.17503	0.492251	2.38705	0.0169842	1
ENSRNOG00000018293	Strip1	781.899	0.176703	0.074177	2.38218	0.0172105	1
ENSRNOG00000020876	Bax	180.919	0.298119	0.125185	2.38143	0.0172456	1
ENSRNOG00000024127	Atp13a5	181.031	-0.454755	0.190962	-2.38139	0.0172477	1
ENSRNOG00000053037	AABR07024139.1	392.521	0.265405	0.111581	2.37858	0.0173794	1
ENSRNOG00000007319	Trib3	2.76521	2.88931	1.21517	2.3777	0.017421	1
ENSRNOG00000046214	Cyp27b1	2.2677	3.68649	1.55129	2.3764	0.0174823	1
ENSRNOG00000056135	Tsc22d3	552.714	0.268234	0.112905	2.37575	0.0175135	1
ENSRNOG00000053766	Ramp3	18.8903	1.11665	0.470134	2.37518	0.0175405	1
ENSRNOG00000017808	Klf15	202.106	0.399524	0.168215	2.37508	0.0175449	1
ENSRNOG00000009754	0mpt	636.823	0.237085	0.0998323	2.37484	0.0175567	1
ENSRNOG00000002972	RGD1565283	4.10492	-2.2665	0.95614	-2.37046	0.0177658	1
ENSRNOG00000000463	Col11a2	1770.83	-0.258733	0.109353	-2.36603	0.0179799	1
ENSRNOG00000011271	Mcc	59.1485	0.622198	0.263017	2.36562	0.018	1
ENSRNOG00000027057	Gga3	881.141	-0.18553	0.0784367	-2.36535	0.0180131	1
ENSRNOG00000039829	Rpp14	159.808	0.312521	0.132132	2.36522	0.0180192	1
ENSRNOG00000007284	Slc2a1	1197.63	0.219091	0.0926601	2.36446	0.0180564	1
ENSRNOG00000001911	Map6d1	257.955	-0.435294	0.184119	-2.3642	0.0180691	1
ENSRNOG00000042276	Trappc2	377.218	-0.403415	0.170828	-2.36152	0.0182	1
ENSRNOG00000004857	L2hgdh	124.375	-0.382572	0.162116	-2.35986	0.0182817	1
ENSRNOG00000005053	Egln3	155.259	-0.427065	0.181109	-2.35806	0.0183707	1
ENSRNOG00000014371	Cdh13	1229.92	0.349029	0.14802	2.35798	0.0183745	1
ENSRNOG00000014524	S1pr3	121.047	-0.351789	0.149378	-2.35502	0.0185219	1
ENSRNOG00000006736	Ccr3	5.66098	2.41333	1.02515	2.35412	0.0185666	1
ENSRNOG00000015418	Klhl14	63.8645	0.809851	0.344212	2.35277	0.0186343	1
ENSRNOG00000012325	Adk	540.642	-0.223195	0.0948792	-2.35241	0.0186522	1
ENSRNOG00000006641	Dbh	1.48582	4.1851	1.77975	2.35151	0.0186976	1
ENSRNOG00000053406	Gramd1c	64.0451	-0.551805	0.234674	-2.35136	0.0187047	1
ENSRNOG00000019430	Coro1a	777.38	0.20199	0.0861039	2.34589	0.0189818	1
ENSRNOG00000047982	LOC501317	1.41711	-4.53859	1.93764	-2.34233	0.0191638	1
ENSRNOG00000023965	AABR07013464.1	1.83723	-3.90302	1.6685	-2.33924	0.0193231	1
ENSRNOG00000002768	Tmem114	12.3429	1.08765	0.466029	2.33387	0.0196024	1
ENSRNOG00000005569	Phospho1	142.81	0.376591	0.16144	2.33269	0.0196642	1
ENSRNOG00000019202	PVR	24.2802	1.08878	0.467466	2.3291	0.0198536	1
ENSRNOG00000003289	Lap3	561.501	-0.310212	0.133366	-2.32602	0.0200174	1
ENSRNOG00000004730	Meis2	343.698	-0.530646	0.228185	-2.32551	0.0200447	1
ENSRNOG00000010556	Intu	62.8777	0.49344	0.212268	2.3246	0.0200932	1
ENSRNOG00000000521	Cdkn1a	73.4769	0.627147	0.26993	2.32337	0.0201594	1
ENSRNOG00000001056	S0pc2	333.24	-0.230545	0.0992299	-2.32334	0.0201608	1
ENSRNOG00000014705	Rbm20	32.7348	1.77593	0.764388	2.32333	0.0201614	1
ENSRNOG00000010658	Cth	38.6069	0.641189	0.276909	2.31552	0.0205844	1
ENSRNOG00000008668	Vsig8	1.75431	-4.93746	2.13568	-2.31189	0.0207838	1
ENSRNOG00000014776	Adcy7	46.1479	-0.638217	0.276289	-2.30996	0.0208903	1
ENSRNOG00000003992	Pik3r6	27.3634	-0.918792	0.397965	-2.30873	0.0209588	1
ENSRNOG00000007046	Cfap70	279.972	0.245204	0.106255	2.30769	0.0210164	1
ENSRNOG00000030413	Tas2r137	3.53976	-2.10311	0.912424	-2.30497	0.0211683	1
ENSRNOG00000006324	Trpc6	477.529	0.482032	0.209587	2.29991	0.0214534	1
ENSRNOG00000051664	AABR07010878.1	1.73955	-3.9149	1.70493	-2.29622	0.0216635	1
ENSRNOG00000018867	Klhdc7a	82.1407	-0.531692	0.231751	-2.29423	0.0217771	1
ENSRNOG00000033076	Thnsl1	224.582	-0.283216	0.123855	-2.28666	0.0222156	1
ENSRNOG00000015468	Bpifb1	1.59901	-4.0998	1.79572	-2.2831	0.0224246	1
ENSRNOG00000009982	Pnp	563.844	-0.216325	0.0948847	-2.27987	0.0226152	1
ENSRNOG00000004127	AABR07021840.1	1091.78	-0.189217	0.083058	-2.27814	0.0227184	1
ENSRNOG00000043167	Itga9	112.743	0.46685	0.204987	2.27747	0.0227584	1
ENSRNOG00000008138	RGD1309108	81.4273	-0.627905	0.275704	-2.27746	0.0227588	1
ENSRNOG00000023107	Yeats2	595.418	0.20799	0.0913742	2.27625	0.0228312	1
ENSRNOG00000004367	Elk3	160.189	-0.307433	0.135152	-2.27472	0.0229226	1
ENSRNOG00000054506	Nccrp1	2.62977	3.30598	1.45424	2.27334	0.023006	1
ENSRNOG00000032780	Ict1	127.593	0.365898	0.16103	2.27223	0.0230724	1
ENSRNOG00000047171	Rnf8	306.089	0.242146	0.106655	2.27036	0.0231855	1
ENSRNOG00000037886	AABR07019412.1	206.103	-0.443493	0.195369	-2.27003	0.0232059	1
ENSRNOG00000018505	Cidea	1.94707	3.81745	1.68269	2.26866	0.0232892	1
ENSRNOG00000057214	AABR07043510.1	4.50389	2.35845	1.03971	2.26838	0.023306	1
ENSRNOG00000017123	B2m	1259.89	0.352114	0.155308	2.2672	0.0233779	1
ENSRNOG00000048932	Smagp	8.17955	1.46076	0.647023	2.25766	0.0239666	1
ENSRNOG00000052346	AABR07066567.1	18.8902	-0.846841	0.3754	-2.25583	0.024081	1
ENSRNOG00000048297	Qk	53.3757	-2.65158	1.17553	-2.25565	0.0240926	1
ENSRNOG00000013869	Kcnj4	568.804	0.427517	0.189537	2.25559	0.0240963	1
ENSRNOG00000017837	Zfp553	182.264	0.366141	0.162422	2.25425	0.0241801	1
ENSRNOG00000009208	Pibf1	209.394	-0.274978	0.122041	-2.25316	0.0242493	1
ENSRNOG00000013305	Atp2c1	2309.93	-0.193339	0.0858276	-2.25265	0.0242814	1
ENSRNOG00000054391	Snurf	2143.28	0.136058	0.0604072	2.25235	0.0242999	1
ENSRNOG00000000473	Pfdn6	228.15	0.254214	0.11302	2.24928	0.0244949	1
ENSRNOG00000006926	Atp6v0d2	1.67085	3.47675	1.54591	2.249	0.0245123	1
ENSRNOG00000006705	Mkks	487.758	-0.221235	0.098374	-2.24891	0.0245181	1
ENSRNOG00000061768	Slc43a3	26.83	-0.8357	0.371876	-2.24725	0.0246239	1
ENSRNOG00000012735	Kif24	37.9711	0.657194	0.29256	2.24636	0.024681	1
ENSRNOG00000003237	Tp53bp2	805.032	0.235423	0.104808	2.24624	0.0246886	1
ENSRNOG00000014296	Syt10	62.627	0.588133	0.262578	2.23984	0.0251011	1
ENSRNOG00000032364	Tbcel	228.89	0.304809	0.136182	2.23824	0.0252052	1
ENSRNOG00000014124	Nod2	5.12343	2.29165	1.02452	2.2368	0.0252993	1
ENSRNOG00000001715	Ece2	350.577	0.382436	0.170981	2.23671	0.0253052	1
ENSRNOG00000015335	Rpl13	24.6422	0.730024	0.326541	2.23563	0.0253761	1
ENSRNOG00000021161	Fermt3	57.2433	-0.531447	0.238026	-2.23273	0.0255669	1
ENSRNOG00000032531	AC093965.1	116.57	-0.431413	0.193288	-2.23197	0.0256167	1
ENSRNOG00000000419	Cfb	15.193	-2.40196	1.07642	-2.23144	0.0256523	1
ENSRNOG00000005387	Rbm3	616.515	0.285812	0.128226	2.22898	0.0258154	1
ENSRNOG00000004588	LOC100910429	181.368	0.363965	0.16332	2.22853	0.0258449	1
ENSRNOG00000014907	Aldh8a1	2.08711	-2.7105	1.21796	-2.22544	0.0260514	1
ENSRNOG00000011262	Gltscr1	330.7	-0.215173	0.0967013	-2.22513	0.0260723	1
ENSRNOG00000042878	Wdr74	144.145	0.327507	0.147219	2.22462	0.026107	1
ENSRNOG00000021573	Dpy19l3	2822.06	-0.230352	0.103569	-2.22414	0.0261392	1
ENSRNOG00000006549	Fndc9	4.54196	1.84165	0.828123	2.22388	0.0261562	1
ENSRNOG00000014746	Dzip1l	263.218	0.276862	0.124749	2.21936	0.0264626	1
ENSRNOG00000003217	Lgals3bp	174.407	1.10583	0.498419	2.21868	0.0265083	1
ENSRNOG00000017459	C1ql3	641.273	0.457362	0.206163	2.21845	0.0265238	1
ENSRNOG00000027736	Cnn1	2.99817	3.22954	1.45679	2.21689	0.0266307	1
ENSRNOG00000011093	Ss01	149.727	0.329084	0.148573	2.21497	0.0267622	1
ENSRNOG00000026963	Hsp90b1	4630.22	-0.153092	0.0691602	-2.21358	0.0268577	1
ENSRNOG00000015989	Mrpl32	93.2002	0.38626	0.174499	2.21354	0.0268607	1
ENSRNOG00000003214	AABR07029742.1	91.349	-0.429471	0.194268	-2.21072	0.0270551	1
ENSRNOG00000019178	Taf10	176.038	-0.268008	0.121256	-2.21028	0.027086	1
ENSRNOG00000010085	Cldn10	206.008	-0.369782	0.167331	-2.20989	0.0271131	1
ENSRNOG00000008187	Ubash3b	677.873	0.213209	0.0965054	2.20929	0.0271542	1
ENSRNOG00000010298	Xbp1	505.778	-0.257962	0.116792	-2.20873	0.0271934	1
ENSRNOG00000019960	Ino80e	355.375	-0.210236	0.0952565	-2.20705	0.0273107	1
ENSRNOG00000019122	Sec16a	2286.72	0.123772	0.0560847	2.20687	0.0273232	1
ENSRNOG00000061881	AC132760.2	17.3791	0.933513	0.42319	2.20589	0.0273914	1
ENSRNOG00000005271	Rapgef5	2643.65	0.210832	0.0956308	2.20464	0.0274791	1
ENSRNOG00000006412	Zhx1	1722.13	-0.247726	0.112404	-2.20389	0.0275324	1
ENSRNOG00000014851	Col4a4	230.444	-0.38809	0.176191	-2.20267	0.0276182	1
ENSRNOG00000016717	Gas2	77.3495	0.514371	0.233706	2.20093	0.027741	1
ENSRNOG00000052499	Rab27a	173.146	0.415404	0.188755	2.20076	0.0277533	1
ENSRNOG00000027622	Slc35e3	614.712	-0.19313	0.0877964	-2.19975	0.0278246	1
ENSRNOG00000008447	Tmem132d	334.336	0.342711	0.155796	2.19974	0.0278252	1
ENSRNOG00000061159	AABR07056953.1	304.559	0.283006	0.128656	2.19972	0.0278271	1
ENSRNOG00000014720	Srbd1	366.846	0.193621	0.0880372	2.19931	0.027856	1
ENSRNOG00000012500	Ddx10	337.875	0.249926	0.113667	2.19876	0.027895	1
ENSRNOG00000036816	Wls	435.079	-0.23461	0.106784	-2.19705	0.0280166	1
ENSRNOG00000043137	RGD1560608	2.96538	2.67994	1.22022	2.19627	0.0280724	1
ENSRNOG00000014786	Ccne1	90.4674	0.422791	0.192533	2.19595	0.0280959	1
ENSRNOG00000020879	0gs	7.90186	1.60464	0.731864	2.19254	0.0283405	1
ENSRNOG00000017741	Nudt5	91.1483	-0.381318	0.174042	-2.19096	0.0284549	1
ENSRNOG00000000940	Flt1	995.223	-0.24487	0.111985	-2.18663	0.0287693	1
ENSRNOG00000059326	Abca9	72.3379	-0.492024	0.225122	-2.18559	0.0288459	1
ENSRNOG00000000017	Steap1	2.40621	-3.16333	1.44777	-2.18496	0.0288918	1
ENSRNOG00000050277	Uckl1	252.721	-0.259669	0.119007	-2.18197	0.029112	1
ENSRNOG00000005024	Cdkn2aipnl	269.444	-0.217524	0.099755	-2.18058	0.0292144	1
ENSRNOG00000031731	Fam216a	312.847	0.255445	0.117357	2.17665	0.0295065	1
ENSRNOG00000058733	Asap1	927.652	-0.247991	0.113946	-2.17639	0.0295258	1
ENSRNOG00000007457	Serping1	102.76	-0.619951	0.284942	-2.17571	0.0295771	1
ENSRNOG00000011528	Alg14	117.497	0.310793	0.142854	2.1756	0.0295856	1
ENSRNOG00000017328	Pter	50.5367	-0.711241	0.327004	-2.17502	0.0296286	1
ENSRNOG00000009505	Cd164l2	14.9644	-1.02221	0.470028	-2.17479	0.0296462	1
ENSRNOG00000012651	Cwc22	202.079	0.26714	0.122858	2.17438	0.0296768	1
ENSRNOG00000009156	Tra2a	749.529	-0.173111	0.0797689	-2.17016	0.0299948	1
ENSRNOG00000053891	Phf11d	15.8642	0.98082	0.452441	2.16784	0.0301706	1
ENSRNOG00000010188	Satb2	241.671	-0.593448	0.273839	-2.16715	0.0302238	1
ENSRNOG00000039754	Rab7b	53.9944	-0.587045	0.27089	-2.1671	0.0302271	1
ENSRNOG00000004345	Daam1	1471.5	-0.145277	0.0670516	-2.16664	0.030262	1
ENSRNOG00000016753	Slc14a1	597.294	-0.229435	0.105905	-2.16643	0.0302782	1
ENSRNOG00000057476	AABR07054045.1	93.0113	-0.461387	0.213177	-2.16434	0.0304383	1
ENSRNOG00000060607	AABR07024468.1	1.2925	3.77851	1.74644	2.16355	0.0304989	1
ENSRNOG00000060635	AABR07052897.3	34.0457	0.793226	0.366919	2.16186	0.0306293	1
ENSRNOG00000003537	Spta1	34.7855	-0.796909	0.368963	-2.15986	0.0307834	1
ENSRNOG00000014448	Arntl	367.556	-0.208983	0.0967601	-2.1598	0.0307879	1
ENSRNOG00000048172	Rac3	142.31	0.374565	0.173435	2.15968	0.0307973	1
ENSRNOG00000038297	Plekhd1	250.922	-0.337393	0.156416	-2.15702	0.0310042	1
ENSRNOG00000010906	Ccl5	4.37836	2.05599	0.953883	2.15539	0.0311315	1
ENSRNOG00000021170	Plekho1	161.374	-0.375898	0.174509	-2.15403	0.0312376	1
ENSRNOG00000048978	Nphp3	66.2977	0.47482	0.220487	2.1535	0.0312791	1
ENSRNOG00000011454	Tbck	463.089	-0.203805	0.0946543	-2.15315	0.0313067	1
ENSRNOG00000008891	Ift20	289.606	-0.214803	0.0998283	-2.15173	0.0314187	1
ENSRNOG00000018790	Kcnh4	69.0622	0.444363	0.206568	2.15117	0.0314627	1
ENSRNOG00000029146	LOC100363043	112.271	0.350063	0.162755	2.15086	0.031487	1
ENSRNOG00000053615	Mrpl50	117.201	0.449348	0.209127	2.14869	0.0316591	1
ENSRNOG00000042253	Ecd	224.421	-0.267358	0.124448	-2.14835	0.0316862	1
ENSRNOG00000048750	AABR07047576.1	2.35244	3.44402	1.6045	2.14648	0.031835	1
ENSRNOG00000000774	Gabbr1	11429.4	-0.144742	0.0674536	-2.1458	0.0318889	1
ENSRNOG00000020247	Cnih2	1929.69	-0.377013	0.175758	-2.14507	0.0319475	1
ENSRNOG00000019189	Acat2	154.262	0.302583	0.141071	2.1449	0.0319608	1
ENSRNOG00000006591	Fam163b	1270.5	0.411384	0.191862	2.14417	0.0320193	1
ENSRNOG00000014751	Ret	161.6	0.397715	0.185645	2.14234	0.0321662	1
ENSRNOG00000001250	Lfng	182.74	0.428856	0.200195	2.14219	0.0321782	1
ENSRNOG00000008930	Tnfsf15	23.8235	-0.744311	0.347464	-2.14213	0.0321833	1
ENSRNOG00000026392	Cdh12	557.834	0.401079	0.187306	2.1413	0.0322501	1
ENSRNOG00000001555	Btg3	245.499	0.334749	0.15638	2.14062	0.0323049	1
ENSRNOG00000014212	LOC102553119	56.3145	0.549819	0.256854	2.14059	0.0323072	1
ENSRNOG00000002305	Slc15a2	1072.67	-0.194961	0.091089	-2.14033	0.0323278	1
ENSRNOG00000014096	Nr3c1	1217.26	-0.199808	0.0934215	-2.13878	0.0324534	1
ENSRNOG00000001785	Etv5	926.763	0.243891	0.114047	2.13852	0.0324747	1
ENSRNOG00000005766	Tbc1d20	309.83	0.218198	0.10206	2.13794	0.0325217	1
ENSRNOG00000019529	Btbd1	2553.44	-0.173281	0.081083	-2.13708	0.0325916	1
ENSRNOG00000016385	Gabrd	191.738	0.450033	0.210683	2.13607	0.0326736	1
ENSRNOG00000022466	Chchd4	93.1685	0.529083	0.247895	2.1343	0.0328182	1
ENSRNOG00000033261	Fam107a	6652.2	-0.32115	0.150672	-2.13146	0.0330512	1
ENSRNOG00000056113	7SK	1.40995	-3.50041	1.64324	-2.13019	0.0331561	1
ENSRNOG00000014828	Avpi1	127.01	0.317813	0.149322	2.12838	0.0333059	1
ENSRNOG00000030674	AABR07033162.1	5.5482	1.63334	0.767481	2.12819	0.0333217	1
ENSRNOG00000046852	B3gat2	181.133	0.385832	0.181332	2.12776	0.0333568	1
ENSRNOG00000026982	LOC691921	17.2657	0.848458	0.399046	2.12622	0.0334852	1
ENSRNOG00000021470	LOC100363125	4.38182	2.1188	0.996633	2.12596	0.033507	1
ENSRNOG00000052085	AABR07049688.1	1.86035	3.13162	1.47361	2.12513	0.0335756	1
ENSRNOG00000052352	AABR07014119.1	2.3821	2.53877	1.19497	2.12454	0.0336247	1
ENSRNOG00000039476	Pcdhb2	50.2134	-0.650812	0.306386	-2.12415	0.0336572	1
ENSRNOG00000017866	Sirt5	710.348	-0.158405	0.0746527	-2.12189	0.0338466	1
ENSRNOG00000009539	Khdrbs3	2204.58	-0.283256	0.133581	-2.12048	0.0339653	1
ENSRNOG00000013733	Ppp4r1	309.601	0.238006	0.112291	2.11953	0.0340454	1
ENSRNOG00000047491	Tro	441.314	0.255849	0.120725	2.11928	0.0340669	1
ENSRNOG00000059059	Skp2	89.2735	0.366806	0.173109	2.11893	0.0340967	1
ENSRNOG00000022610	Agbl1	13.24	1.31433	0.621027	2.11637	0.034313	1
ENSRNOG00000002381	Bmp3	464.634	0.525193	0.248261	2.11549	0.0343884	1
ENSRNOG00000054594	AC098022.2	7.38475	1.42576	0.674073	2.11514	0.0344183	1
ENSRNOG00000010224	Rab30	339.062	-0.203071	0.0960321	-2.11462	0.0344622	1
ENSRNOG00000018260	Hrh2	82.5	-0.398302	0.1886	-2.11189	0.0346963	1
ENSRNOG00000056819	Susd1	58.1123	0.507694	0.240588	2.11022	0.0348392	1
ENSRNOG00000023400	Dtx3l	70.4933	1.05495	0.500431	2.10808	0.0350245	1
ENSRNOG00000009015	Nfx1	990.241	0.143544	0.068115	2.10738	0.0350851	1
ENSRNOG00000061338	SNORD115	10.0504	1.06041	0.503418	2.10643	0.0351673	1
ENSRNOG00000029651	Rdh16	57.622	0.63364	0.300891	2.10588	0.0352151	1
ENSRNOG00000012681	Lgals9	132.665	0.797878	0.379089	2.10472	0.0353153	1
ENSRNOG00000051031	Rn60_X_0631.1	1.40181	-3.53216	1.67879	-2.10399	0.0353795	1
ENSRNOG00000012324	Soga3	1133.52	-0.141127	0.0670849	-2.1037	0.0354045	1
ENSRNOG00000014278	Zfp710	239.531	-0.261732	0.124464	-2.10288	0.0354763	1
ENSRNOG00000048222	Nlrc5	36.5107	0.936883	0.445763	2.10175	0.035575	1
ENSRNOG00000009434	RGD1310507	13.9672	1.33794	0.63717	2.09981	0.0357456	1
ENSRNOG00000037449	Pole	56.9616	0.457367	0.218012	2.0979	0.0359137	1
ENSRNOG00000031346	Ift22	227.981	-0.260154	0.124042	-2.09731	0.0359659	1
ENSRNOG00000009205	Lmo4	549.78	-0.515122	0.245618	-2.09725	0.0359713	1
ENSRNOG00000018747	Elmo2	804.872	0.439994	0.209826	2.09694	0.0359987	1
ENSRNOG00000012534	Mfsd10	129.973	0.313777	0.149869	2.09368	0.0362883	1
ENSRNOG00000020706	Kcnn3	165.004	0.515269	0.246122	2.09356	0.0362996	1
ENSRNOG00000050554	LOC100362342	7.3295	-1.31589	0.630051	-2.08855	0.0367483	1
ENSRNOG00000017297	Cab39	2008.68	-0.219008	0.104878	-2.08823	0.0367775	1
ENSRNOG00000004737	Cd48	151.994	0.434308	0.207999	2.08802	0.0367957	1
ENSRNOG00000004018	Tdrd5	40.2168	0.744996	0.35696	2.08706	0.0368831	1
ENSRNOG00000004535	Kcng3	46.0649	0.658471	0.315535	2.08684	0.0369025	1
ENSRNOG00000012543	Mcm3	14.1415	-1.01657	0.48732	-2.08605	0.0369741	1
ENSRNOG00000051085	Rn60_2_1764.2	18.9019	0.913158	0.438287	2.08347	0.0372081	1
ENSRNOG00000046050	Dennd1c	63.6691	0.473882	0.227459	2.08337	0.0372172	1
ENSRNOG00000013669	Pik3r4	823.369	-0.169527	0.0814546	-2.08125	0.0374113	1
ENSRNOG00000002928	Guk1	840.987	-0.268661	0.129088	-2.08122	0.0374136	1
ENSRNOG00000033110	Svep1	550.674	0.709684	0.341252	2.07965	0.0375576	1
ENSRNOG00000048981	Ahsa1	1090.25	-0.164795	0.0792862	-2.07848	0.0376654	1
ENSRNOG00000060616	SNORA29	6.55613	1.39139	0.669704	2.07762	0.0377441	1
ENSRNOG00000043410	LOC654482	42.5933	-0.608438	0.292872	-2.07749	0.0377567	1
ENSRNOG00000005166	Nhlh1	93.6853	0.966628	0.465487	2.07659	0.037839	1
ENSRNOG00000010746	Rpl32	41.3802	0.556085	0.267852	2.07609	0.0378854	1
ENSRNOG00000013594	Acp2	316.789	-0.210495	0.101593	-2.07195	0.0382705	1
ENSRNOG00000049649	Hist1h2ah	58.7556	0.446808	0.215698	2.07145	0.038317	1
ENSRNOG00000016905	Hmg20a	1010.58	-0.128261	0.0619232	-2.0713	0.038331	1
ENSRNOG00000012988	Lix1	1583.33	-0.126445	0.0610823	-2.07008	0.0384451	1
ENSRNOG00000006509	Srgap3	4971.47	-0.115522	0.055864	-2.06791	0.0386484	1
ENSRNOG00000006975	Wasl	2362.01	-0.288819	0.139834	-2.06544	0.038881	1
ENSRNOG00000003955	Spata7	273.423	-0.277535	0.134504	-2.06339	0.0390753	1
ENSRNOG00000008786	Ap1b1	1609.83	0.134356	0.0651382	2.06264	0.0391473	1
ENSRNOG00000061652	AABR07070801.2	1.43058	-3.67415	1.78185	-2.06198	0.0392096	1
ENSRNOG00000012471	Thbs4	1.59283	-3.70947	1.79995	-2.06088	0.0393148	1
ENSRNOG00000047724	LOC690082	4.48602	2.14416	1.04201	2.05771	0.0396182	1
ENSRNOG00000003064	Bst1	2.31344	-2.71955	1.3218	-2.05747	0.0396414	1
ENSRNOG00000024115	C6	1.39065	-4.03829	1.96441	-2.05573	0.0398084	1
ENSRNOG00000021318	Epas1	3239.38	-0.158239	0.0770274	-2.05432	0.0399447	1
ENSRNOG00000014659	Ebpl	34.6266	-0.595241	0.289794	-2.05401	0.0399745	1
ENSRNOG00000014656	Cox8b	1.14715	-3.9547	1.9256	-2.05375	0.0400004	1
ENSRNOG00000027124	Tdg	438.341	0.19339	0.0941767	2.05348	0.0400262	1
ENSRNOG00000003781	Atp10b	44.6389	-0.568204	0.276881	-2.05216	0.0401541	1
ENSRNOG00000011170	RGD1359634	68.4556	0.421664	0.205494	2.05195	0.0401744	1
ENSRNOG00000017800	Foxc1	69.8152	-0.522049	0.254421	-2.05191	0.0401783	1
ENSRNOG00000059997	Brip1	41.2143	0.539291	0.262845	2.05175	0.0401944	1
ENSRNOG00000030299	LOC685718	1.47931	-3.35127	1.63355	-2.05152	0.0402161	1
ENSRNOG00000055143	Metazoa_SRP	2.90245	2.30067	1.12149	2.05144	0.0402238	1
ENSRNOG00000053005	AABR07030890.1	3.6448	2.34471	1.1436	2.0503	0.0403354	1
ENSRNOG00000018140	Smad2	363.207	0.267496	0.13047	2.05025	0.0403402	1
ENSRNOG00000031993	Prim1	160.223	0.446241	0.21771	2.0497	0.0403934	1
ENSRNOG00000022732	Tmem126b	191.15	0.238883	0.116548	2.04965	0.0403984	1
ENSRNOG00000000406	Ros1	12.8177	1.11051	0.542191	2.04818	0.0405421	1
ENSRNOG00000033473	Rpl36	83.831	-0.352028	0.171898	-2.04788	0.0405716	1
ENSRNOG00000011555	Lrrc40	270.094	-0.253192	0.123671	-2.04731	0.0406279	1
ENSRNOG00000002826	Hsd17b7	167.757	0.32674	0.159667	2.04638	0.040719	1
ENSRNOG00000020095	Pcdhb3	65.0937	-0.701293	0.342751	-2.04607	0.0407495	1
ENSRNOG00000010091	Efcab14	963.151	-0.167224	0.081769	-2.04508	0.0408471	1
ENSRNOG00000019442	Josd2	135.02	-0.399892	0.195867	-2.04165	0.0411861	1
ENSRNOG00000007255	Zpbp2	10.492	-1.04593	0.512314	-2.04158	0.0411934	1
ENSRNOG00000014526	Cars2	125.999	-0.278823	0.136719	-2.03939	0.0414109	1
ENSRNOG00000000459	Psmb9	26.5487	0.901161	0.442227	2.03778	0.0415718	1
ENSRNOG00000011032	Lhfpl2	274.03	-0.251669	0.123571	-2.03662	0.0416879	1
ENSRNOG00000023373	Sec24b	887.261	0.129198	0.0634937	2.03482	0.0418686	1
ENSRNOG00000007041	Abcg2	138.249	0.801133	0.394176	2.03243	0.0421104	1
ENSRNOG00000061835	AABR07044980.1	11.3729	1.12596	0.554148	2.03187	0.0421665	1
ENSRNOG00000038365	Plekha2	371.458	0.464836	0.22904	2.0295	0.0424073	1
ENSRNOG00000021569	Tiam1	2510.2	0.432243	0.212984	2.02946	0.0424114	1
ENSRNOG00000032395	Tfcp2	322.014	0.262409	0.129319	2.02916	0.0424419	1
ENSRNOG00000031849	RGD1310110	258.932	-0.358709	0.176845	-2.02838	0.0425212	1
ENSRNOG00000019065	Zfp385b	476.359	0.425718	0.209944	2.02777	0.0425837	1
ENSRNOG00000000012	Tcf15	23.3916	0.654798	0.323258	2.02562	0.042804	1
ENSRNOG00000028404	Ppp1r1b	581.526	-0.216471	0.107034	-2.02245	0.0431303	1
ENSRNOG00000025023	Stat6	201.99	-0.534968	0.264538	-2.02227	0.0431484	1
ENSRNOG00000055000	Zkscan3	268.095	0.321156	0.159074	2.01891	0.0434962	1
ENSRNOG00000007744	Ehd3	1204.41	0.195216	0.0968073	2.01654	0.0437435	1
ENSRNOG00000034182	LOC100361934	226.644	-0.299689	0.148638	-2.01624	0.0437752	1
ENSRNOG00000012728	Nkx2-2	28.2896	-0.754	0.374084	-2.01559	0.0438428	1
ENSRNOG00000010557	Smarcd2	360.967	0.281225	0.139533	2.01548	0.0438541	1
ENSRNOG00000022386	Opalin	1051.66	-0.38725	0.192186	-2.01497	0.0439077	1
ENSRNOG00000053347	Ccdc28a	130.268	-0.325323	0.161514	-2.01421	0.0439877	1
ENSRNOG00000039496	Plp2	9.32745	1.42996	0.709982	2.01408	0.0440007	1
ENSRNOG00000014549	Arhgef26	576.121	-0.307548	0.152716	-2.01385	0.0440248	1
ENSRNOG00000006684	Zfp317	286.17	0.205595	0.102108	2.01351	0.0440613	1
ENSRNOG00000014183	G0q	1538.49	-0.163639	0.081312	-2.01249	0.0441684	1
ENSRNOG00000033153	Sfn	4.37573	-2.00439	0.996475	-2.01148	0.0442748	1
ENSRNOG00000027514	Ube2m	1127.72	-0.128714	0.0640082	-2.01089	0.0443367	1
ENSRNOG00000021237	RGD1565616	2229.07	-0.120226	0.0597879	-2.01088	0.0443383	1
ENSRNOG00000004642	Lmx1a	1.92122	3.35348	1.66803	2.01044	0.0443842	1
ENSRNOG00000052222	AABR07071813.1	4.47767	-1.80946	0.900332	-2.00977	0.0444559	1
ENSRNOG00000051371	AABR07021590.1	3.38807	2.12466	1.05732	2.00948	0.0444868	1
ENSRNOG00000020713	Osbpl5	172.373	0.361108	0.179704	2.00946	0.044488	1
ENSRNOG00000031638	Zcchc16	53.4099	-0.497631	0.247803	-2.00817	0.0446247	1
ENSRNOG00000058767	AABR07053169.1	11.182	0.96481	0.480507	2.0079	0.044654	1
ENSRNOG00000006963	Ctse	8.74546	1.60494	0.800028	2.0061	0.0448456	1
ENSRNOG00000030111	Cyp11b2	1.97581	3.84064	1.91522	2.00533	0.0449279	1
ENSRNOG00000039464	Tmem229a	1379.54	-0.184491	0.0920278	-2.00473	0.0449914	1
ENSRNOG00000017321	Trub1	189.483	0.253499	0.126457	2.00463	0.0450025	1
ENSRNOG00000003134	Slc4a4	2556.74	0.207877	0.103709	2.00442	0.0450255	1
ENSRNOG00000001859	Sdf2l1	46.1598	-0.497927	0.248463	-2.00403	0.0450667	1
ENSRNOG00000056490	AABR07013566.1	0.978044	3.52369	1.75852	2.00379	0.045093	1
ENSRNOG00000014683	Il1rl2	9.06268	-1.3936	0.69569	-2.00319	0.0451571	1
ENSRNOG00000032844	RT1-Da	63.1355	-0.832887	0.41594	-2.00242	0.0452394	1
ENSRNOG00000012060	Gucy1b3	1015.19	-0.227514	0.113741	-2.00028	0.0454699	1
ENSRNOG00000046023	Exoc4	919.415	-0.133451	0.0667354	-1.99971	0.0455316	1
ENSRNOG00000014030	Synm	740.316	0.241288	0.120705	1.99899	0.0456098	1
ENSRNOG00000004595	Pou6f1	260.756	0.215387	0.107775	1.99848	0.0456651	1
ENSRNOG00000058217	AABR07041418.1	82.7063	0.558209	0.279421	1.99773	0.0457455	1
ENSRNOG00000015845	Fam129b	415.942	-0.272813	0.136584	-1.99741	0.0457807	1
ENSRNOG00000022166	Ammecr1	12.6129	0.968748	0.485155	1.99678	0.0458491	1
ENSRNOG00000000728	Clic2	25.7854	0.672525	0.336849	1.99652	0.0458777	1
ENSRNOG00000027724	Plekhf1	58.7418	0.586047	0.29365	1.99573	0.0459628	1
ENSRNOG00000005964	Nr4a3	1048.43	-0.299553	0.150129	-1.99531	0.0460095	1
ENSRNOG00000013282	Mctp1	533.285	0.296782	0.1489	1.99316	0.0462442	1
ENSRNOG00000013293	Mccc1	249.602	0.259887	0.130409	1.99286	0.0462771	1
ENSRNOG00000028624	Kif26b	567.103	0.253472	0.127217	1.99244	0.0463226	1
ENSRNOG00000015904	Wfdc1	86.447	-0.376735	0.189192	-1.99128	0.0464503	1
ENSRNOG00000012722	Ppdpf	92.1271	-0.367951	0.184928	-1.98969	0.0466249	1
ENSRNOG00000013452	Rcn1	349.232	0.235469	0.118383	1.98905	0.046696	1
ENSRNOG00000004180	Fam19a2	496.106	0.303875	0.152777	1.98901	0.0467002	1
ENSRNOG00000011623	Rab3c	1014.07	0.245278	0.123447	1.98692	0.0469317	1
ENSRNOG00000032703	Rasgrp3	242.181	-0.292563	0.1473	-1.98616	0.0470152	1
ENSRNOG00000016180	Pdp1	457.73	0.215117	0.108312	1.98609	0.0470238	1
ENSRNOG00000009211	C3ar1	23.9297	-0.843226	0.424649	-1.9857	0.0470668	1
ENSRNOG00000009629	Car2	1525.55	-0.293226	0.14767	-1.98569	0.0470679	1
ENSRNOG00000032585	Hspa8	10.0858	-1.16751	0.588102	-1.98521	0.0471213	1
ENSRNOG00000060267	SNORD14	6.44037	1.2714	0.640578	1.98477	0.0471699	1
ENSRNOG00000007925	Pak6	829.342	0.440622	0.222118	1.98373	0.0472864	1
ENSRNOG00000026136	Tnfaip8	160.682	0.473588	0.238864	1.98267	0.0474046	1
ENSRNOG00000025979	Gramd2	6.12244	1.53729	0.775416	1.98254	0.0474188	1
ENSRNOG00000039924	Triqk	110.683	-0.36986	0.186606	-1.98204	0.0474746	1
ENSRNOG00000015380	Jup	540.351	-0.198536	0.100235	-1.9807	0.0476253	1
ENSRNOG00000002471	Polq	8.28855	1.17347	0.592732	1.97976	0.0477304	1
ENSRNOG00000003772	Csrp2	76.2964	-0.363735	0.1838	-1.97897	0.0478196	1
ENSRNOG00000017467	Rab4a	419.28	-0.186176	0.0941715	-1.97699	0.0480433	1
ENSRNOG00000002244	Pdgfra	1116.59	0.182814	0.0924725	1.97695	0.0480471	1
ENSRNOG00000020298	Bag3	129.42	-0.347893	0.175986	-1.97682	0.0480617	1
ENSRNOG00000002414	Tfcp2l1	153.519	0.348483	0.176317	1.97646	0.0481025	1
ENSRNOG00000002932	Wdr19	645.378	-0.215061	0.108812	-1.97644	0.0481045	1
ENSRNOG00000017836	Rrp36	88.5695	-0.388052	0.196391	-1.97591	0.0481648	1
ENSRNOG00000047028	Mmp24	430.907	-0.228124	0.115469	-1.97564	0.0481959	1
ENSRNOG00000016620	Csnk1g1	445.033	0.206429	0.104507	1.97527	0.048238	1
ENSRNOG00000058123	AABR07035780.2	7.76589	1.50211	0.760463	1.97526	0.0482387	1
ENSRNOG00000046585	AABR07054370.1	483.054	-0.20004	0.101273	-1.97525	0.0482399	1
ENSRNOG00000016692	Hsdl2	361.248	-0.195625	0.0990937	-1.97414	0.0483658	1
ENSRNOG00000020340	Brd8	677.722	0.16596	0.0840893	1.97362	0.0484246	1
ENSRNOG00000011645	Rr0d1	109.366	0.353892	0.179343	1.97327	0.0484652	1
ENSRNOG00000004926	Mettl15	79.1577	-0.45746	0.231877	-1.97286	0.0485121	1
ENSRNOG00000012238	Clec3a	2.94785	3.56091	1.80505	1.97275	0.0485245	1
ENSRNOG00000028834	Polr2a	1904.86	0.100926	0.0511645	1.97257	0.0485443	1
ENSRNOG00000007688	Sms	264.121	-0.270554	0.137227	-1.97158	0.0486577	1
ENSRNOG00000023172	D0jb3	19.6679	-0.672863	0.341299	-1.97148	0.0486695	1
ENSRNOG00000018247	Dhx58	64.9801	1.79514	0.91064	1.97129	0.0486907	1
ENSRNOG00000001928	Il1rap	604.712	0.274094	0.139084	1.9707	0.0487579	1
ENSRNOG00000052742	U4	1.32519	3.1251	1.5859	1.97055	0.0487755	1
ENSRNOG00000032700	Zbtb34	392.076	-0.238752	0.121237	-1.9693	0.0489181	1
ENSRNOG00000010635	Igfbp4	254.814	0.632792	0.321392	1.96891	0.0489633	1
ENSRNOG00000013520	Mat2a	1817.62	0.145058	0.0737279	1.96748	0.0491277	1
ENSRNOG00000027037	Alox12	8.33168	-1.23044	0.625633	-1.96671	0.0492166	1
ENSRNOG00000049989	BC068281	48.5275	-0.476812	0.242482	-1.96638	0.0492545	1
ENSRNOG00000052725	RGD1566029	686.237	0.264679	0.134641	1.96581	0.0493202	1
ENSRNOG00000049937	Pdxk	319.134	0.344502	0.175273	1.96551	0.0493548	1
ENSRNOG00000013422	Med23	548.255	0.183991	0.0936289	1.96511	0.0494011	1
ENSRNOG00000025454	Rrm2b	214.99	-0.268376	0.136581	-1.96496	0.0494191	1
ENSRNOG00000011120	LOC680663	8.35073	1.35276	0.688697	1.96423	0.0495034	1
ENSRNOG00000004221	Lgr5	25.9865	0.74353	0.378697	1.96339	0.0496011	1
ENSRNOG00000003626	Atp5h	702.381	0.149929	0.0763792	1.96296	0.0496507	1
ENSRNOG00000003185	Acbd3	373.16	-0.212124	0.108071	-1.96282	0.0496667	1
ENSRNOG00000009712	Gale	72.7753	0.422508	0.215282	1.96258	0.0496948	1
ENSRNOG00000018937	Gstm7	1375.36	-0.182851	0.0932712	-1.96042	0.0499462	1
